# Supplementary material for: 4-Chloro-N-(3,4,5-trimethoxy­benzyl­idene)aniline
Source: Acta Crystallogr Sect E Struct Rep Online. 2009 Jan 8;65(Pt 2):o253. doi: 10.1107/S1600536809000300 (PMC2968176; doi:10.1107/S1600536809000300)
Supplement: Supplementary file 2 [file e-65-0o253-Isup2.hkl]

data_I
loop_
 _refln_index_h
 _refln_index_k
 _refln_index_l
 _refln_F_meas
 _refln_F_calc
 _refln_F_sigma
 _refln_observed_status
   1  -9   0     17.88     17.66      0.67 o
   2  -9   0     21.81     23.05      0.76 o
   0  -8   0     37.72     33.10      1.30 o
   1  -8   0     37.91     35.43      1.06 o
   2  -8   0     75.45     71.52      1.65 o
   3  -8   0     17.60     16.02      0.91 o
   4  -8   0     22.76     22.77      0.80 o
   1  -7   0     19.16     17.33      1.17 o
   2  -7   0      8.68      9.19      1.67 <
   3  -7   0     45.05     43.14      1.33 o
   4  -7   0     15.85     16.17      1.00 o
   5  -7   0      2.32      5.46      4.41 <
   0  -6   0     44.84     43.29      1.14 o
   1  -6   0     27.85     26.00      0.84 o
   2  -6   0     28.31     27.71      0.77 o
   3  -6   0     12.62     13.15      0.93 o
   4  -6   0     49.34     46.47      1.13 o
   5  -6   0     18.98     17.46      0.79 o
   6  -6   0      9.40      9.51      1.35 o
   1  -5   0     50.89     48.71      1.08 o
   2  -5   0     57.23     54.32      1.22 o
   3  -5   0     29.25     29.05      0.73 o
   4  -5   0     19.27     20.66      0.73 o
   5  -5   0     20.32     21.41      0.71 o
   6  -5   0      0.00      4.81     23.13 <
   0  -4   0     49.35     53.08      1.09 o
   1  -4   0     46.52     47.62      0.98 o
   2  -4   0     95.64     94.53      1.94 o
   3  -4   0     55.56     56.27      1.20 o
   4  -4   0     35.91     34.72      0.86 o
   5  -4   0     16.87     16.87      0.75 o
   6  -4   0     21.05     18.73      0.82 o
   7  -4   0     31.54     35.17      0.98 o
   1  -3   0    100.97     99.56      2.04 o
   2  -3   0     79.29     82.09      1.61 o
   3  -3   0     99.29    100.87      2.02 o
   4  -3   0     15.26     14.71      0.71 o
   5  -3   0     31.06     30.09      0.85 o
   6  -3   0     10.10      9.27      1.15 o
   0  -2   0    128.82    115.50      2.60 o
   1  -2   0    314.89    300.73      6.35 o
   2  -2   0     39.91     38.02      0.85 o
   3  -2   0    103.66    112.52      2.10 o
   4  -2   0     68.38     71.42      1.46 o
   5  -2   0     41.20     38.80      1.05 o
   6  -2   0     39.91     39.43      1.07 o
   7  -2   0     35.47     36.10      0.99 o
   1  -1   0     98.18     90.73      1.97 o
   2  -1   0     83.42     80.96      1.69 o
   3  -1   0     14.67     14.67      0.53 o
   4  -1   0      8.91     10.52      0.95 o
   5  -1   0     34.66     36.83      0.95 o
   6  -1   0     61.88     56.97      1.55 o
   7  -1   0     24.34     23.38      0.95 o
   1   0   0     15.43     14.67      0.35 o
   2   0   0     36.46     34.02      0.77 o
   3   0   0    122.99    124.46      2.49 o
   4   0   0    114.23    116.90      2.34 o
   5   0   0     65.03     66.28      1.55 o
   6   0   0     28.09     28.93      0.97 o
   7   0   0      0.00      4.28     30.66 <
   1   1   0     98.14     90.43      1.99 o
   2   1   0     85.11     82.07      1.72 o
   3   1   0     14.04     13.71      0.58 o
   4   1   0      7.42      9.85      1.67 <
   5   1   0     32.90     35.44      1.15 o
   6   1   0     60.22     58.33      1.53 o
   7   1   0     22.35     21.83      1.20 o
   0   2   0    128.68    121.92      2.61 o
   1   2   0    310.83    295.95      6.29 o
   2   2   0     34.66     33.74      0.77 o
   3   2   0    106.94    113.78      2.17 o
   6   2   0     38.68     39.89      1.02 o
   1   3   0    101.72     99.71      2.07 o
   2   3   0     80.37     81.54      1.64 o
   3   3   0     99.32    101.47      2.05 o
   4   3   0     14.91     13.65      1.25 o
   5   3   0     28.57     28.77      1.19 o
   6   3   0      8.54     10.69      2.45 <
   7   3   0     31.86     34.82      0.87 o
   1   4   0     46.61     47.32      1.01 o
   2   4   0     87.27     90.29      1.80 o
   3   4   0     55.58     57.26      1.20 o
   4   4   0     28.66     29.59      0.90 o
   5   4   0     16.21     15.92      1.18 o
   7   4   0     30.29     34.86      1.01 o
   1   5   0     49.66     48.80      1.11 o
   2   5   0     55.65     54.38      1.21 o
   3   5   0     29.20     28.30      0.79 o
   4   5   0     18.76     19.80      0.94 o
   5   5   0     21.34     21.92      1.05 o
   6   5   0      2.14      4.59      9.35 <
   0   6   0     45.87     44.25      1.10 o
   1   6   0     27.99     28.36      0.78 o
   2   6   0     28.18     27.22      0.82 o
   3   6   0     13.52     13.28      0.97 o
   4   6   0     48.76     45.66      1.16 o
   5   6   0     15.49     14.73      1.27 o
   6   6   0     12.62     12.44      1.20 o
   1   7   0     18.43     17.28      1.07 o
   2   7   0     10.60      9.16      1.38 o
   3   7   0     45.55     42.31      1.11 o
   4   7   0     16.30     16.88      1.15 o
   5   7   0      6.07      6.14      2.74 <
   0   8   0     26.72     30.03      1.31 o
   1   8   0     37.51     36.30      1.47 o
   2   8   0     75.83     75.62      1.91 o
   3   8   0     13.43     12.21      1.23 o
   4   8   0     21.81     20.67      1.27 o
   1   9   0     17.68     17.73      0.84 o
   2   9   0     22.22     22.59      1.00 o
  -2  -9   1     22.16     23.65      0.77 o
  -1  -9   1      4.79      6.14      1.96 <
   0  -9   1      0.00      1.55     21.33 <
   1  -9   1     44.64     46.77      1.01 o
   2  -9   1      4.21      5.45      2.87 <
  -4  -8   1     16.15     18.33      0.76 o
  -3  -8   1     54.37     53.53      1.27 o
  -2  -8   1     51.90     47.22      1.26 o
  -1  -8   1      8.30      5.63      1.74 <
   0  -8   1     44.66     40.59      1.16 o
   1  -8   1     40.01     36.51      1.09 o
   2  -8   1     42.05     43.58      1.08 o
   3  -8   1     32.28     32.94      0.93 o
  -5  -7   1      3.36      2.17      3.76 <
  -4  -7   1     20.46     23.21      0.93 o
  -3  -7   1     41.12     41.23      1.08 o
  -2  -7   1     26.28     25.80      0.95 o
  -1  -7   1     35.82     34.14      1.10 o
   0  -7   1     19.66     17.61      0.92 o
   1  -7   1     12.18     13.25      1.18 o
   2  -7   1     23.31     20.70      0.96 o
   3  -7   1     26.84     25.87      0.81 o
   4  -7   1     17.29     17.45      0.74 o
   5  -7   1     11.30     10.43      1.12 o
  -6  -6   1     35.81     35.90      0.95 o
  -5  -6   1     17.30     14.98      0.92 o
  -4  -6   1     58.26     56.72      1.29 o
  -3  -6   1    116.66    109.18      2.39 o
  -2  -6   1     56.91     54.19      1.32 o
  -1  -6   1     38.96     36.87      0.96 o
   0  -6   1     37.62     34.42      0.97 o
   1  -6   1    103.48     92.97      2.17 o
   2  -6   1     27.98     26.90      0.76 o
   3  -6   1     38.58     38.05      0.92 o
   4  -6   1     31.42     30.24      0.87 o
   5  -6   1     29.70     29.06      0.82 o
  -6  -5   1     15.05     16.00      0.82 o
  -5  -5   1     36.46     34.20      0.94 o
  -4  -5   1     68.02     63.14      1.46 o
  -3  -5   1     18.73     16.98      0.68 o
  -2  -5   1     49.69     47.01      1.06 o
  -1  -5   1     20.74     20.00      0.66 o
   0  -5   1     39.31     39.65      0.90 o
   1  -5   1     41.06     39.00      0.93 o
   2  -5   1     58.48     55.95      1.23 o
   3  -5   1      3.13      4.39      2.38 <
   4  -5   1     46.64     45.30      1.05 o
   5  -5   1     12.63     13.07      0.79 o
   6  -5   1      0.00      4.82     22.02 <
  -6  -4   1     48.46     47.66      1.12 o
  -5  -4   1     30.72     30.28      0.87 o
  -4  -4   1     52.80     50.42      1.17 o
  -3  -4   1     60.93     62.61      1.28 o
  -2  -4   1    134.29    138.91      2.70 o
  -1  -4   1     69.26     74.34      1.41 o
   0  -4   1     71.99     73.68      1.47 o
   1  -4   1     34.50     35.60      0.77 o
   2  -4   1     84.39     84.51      1.74 o
   3  -4   1     41.40     40.74      0.93 o
   4  -4   1     46.18     47.46      1.03 o
   5  -4   1     36.02     33.63      0.88 o
   6  -4   1     27.33     26.75      0.82 o
   7  -4   1     28.99     29.75      1.08 o
  -7  -3   1      7.44      9.03      2.07 <
  -6  -3   1     40.89     40.75      0.96 o
  -5  -3   1      8.19      5.79      1.19 o
  -4  -3   1     18.89     18.71      0.59 o
  -3  -3   1     74.41     78.76      1.52 o
  -2  -3   1     95.65     99.53      1.97 o
  -1  -3   1     62.01     61.64      1.36 o
   0  -3   1     79.48     76.71      1.62 o
   1  -3   1     66.51     64.44      1.40 o
   2  -3   1     30.21     28.96      0.68 o
   3  -3   1     35.72     36.30      0.84 o
   4  -3   1     26.65     27.64      0.76 o
   5  -3   1     19.19     19.02      0.79 o
   6  -3   1      8.42      9.18      1.37 o
   7  -3   1     23.43     24.69      0.79 o
  -7  -2   1     27.70     28.26      1.11 o
  -6  -2   1     29.72     29.74      0.85 o
  -5  -2   1     83.31     78.10      1.77 o
  -4  -2   1     15.02     16.44      0.75 o
  -3  -2   1     84.10     90.59      1.73 o
  -2  -2   1    176.86    172.55      3.57 o
   1  -2   1    174.47    170.21      3.50 o
   2  -2   1     55.12     55.09      1.14 o
   3  -2   1     52.61     55.11      1.11 o
   4  -2   1     39.80     39.24      1.13 o
   5  -2   1     36.73     35.97      0.99 o
   7  -2   1     12.85     14.44      1.20 o
  -7  -1   1     15.31     15.61      1.29 o
  -6  -1   1     37.37     36.49      1.22 o
  -5  -1   1     45.55     44.16      1.04 o
  -4  -1   1     54.86     56.42      1.21 o
  -3  -1   1     30.48     32.22      0.83 o
  -2  -1   1     74.00     71.23      1.54 o
   0  -1   1     95.09     83.98      1.94 o
   1  -1   1    125.25    116.36      2.52 o
   2  -1   1     23.98     23.95      0.56 o
   3  -1   1     79.22     77.40      1.63 o
   4  -1   1     34.33     35.36      0.87 o
   5  -1   1     42.71     41.08      1.05 o
   7  -1   1     15.50     15.02      1.09 o
  -7   0   1      2.37      2.30      8.16 <
  -6   0   1     37.71     34.95      1.03 o
  -5   0   1     27.24     28.88      1.17 o
  -4   0   1     58.85     62.16      1.28 o
  -3   0   1     78.92     82.33      1.67 o
  -2   0   1     28.68     27.56      0.67 o
  -1   0   1     67.59     67.35      1.36 o
   0   0   1     76.00     71.16      1.56 o
   1   0   1     19.42     15.99      0.48 o
   2   0   1    159.10    154.87      3.19 o
   3   0   1     36.35     35.80      0.81 o
   4   0   1     12.43     11.56      0.64 o
   5   0   1     82.32     86.33      1.74 o
   6   0   1     16.04     18.20      1.03 o
   7   0   1     63.77     63.58      1.56 o
  -7   1   1     15.04     14.51      0.98 o
  -6   1   1     42.92     37.60      1.34 o
  -5   1   1     45.01     43.44      1.27 o
  -4   1   1     54.11     55.59      1.32 o
  -3   1   1     31.74     32.81      0.71 o
  -2   1   1     74.57     71.25      1.50 o
  -1   1   1    229.65    205.21      4.66 o
   0   1   1     94.67     84.49      1.92 o
   1   1   1    126.23    116.39      2.54 o
   2   1   1     23.79     24.40      0.57 o
   3   1   1     77.74     76.15      1.68 o
   4   1   1     35.87     37.14      1.05 o
   5   1   1     41.85     42.05      1.04 o
   6   1   1     27.95     28.92      0.87 o
   7   1   1     12.39     14.28      1.56 o
  -7   2   1     26.72     26.81      1.17 o
  -6   2   1     33.58     32.81      1.26 o
  -3   2   1     81.18     85.05      1.65 o
  -2   2   1    177.35    173.97      3.58 o
  -1   2   1    299.25    283.18      6.11 o
   0   2   1     75.09     72.16      1.53 o
   1   2   1    173.98    165.54      3.51 o
   2   2   1     55.82     54.27      1.19 o
   3   2   1     55.93     62.21      1.31 o
   4   2   1     39.32     40.84      1.14 o
   5   2   1     38.49     40.44      1.19 o
   6   2   1     49.75     51.74      1.19 o
   7   2   1     14.94     14.27      1.27 o
  -7   3   1      9.98      9.99      2.00 <
  -6   3   1     40.28     39.57      1.29 o
  -5   3   1     12.19      6.87      1.71 o
  -4   3   1     20.50     18.26      1.16 o
  -3   3   1     72.74     78.40      1.54 o
  -2   3   1     95.95     99.52      2.01 o
  -1   3   1     62.76     61.78      1.36 o
   0   3   1     78.12     76.25      1.61 o
   1   3   1     66.99     64.90      1.37 o
   2   3   1     28.86     28.35      0.69 o
   3   3   1     36.82     37.36      0.92 o
   4   3   1     26.42     27.21      0.85 o
   5   3   1     17.40     19.90      1.29 o
   6   3   1      8.57     10.91      1.65 <
  -7   4   1     29.93     33.83      0.84 o
  -6   4   1     49.70     46.97      1.38 o
  -4   4   1     52.63     52.38      1.42 o
  -3   4   1     60.58     64.23      1.29 o
  -2   4   1    130.83    141.81      2.65 o
  -1   4   1     69.93     73.64      1.47 o
   0   4   1     74.12     75.90      1.53 o
   1   4   1     39.94     41.42      0.91 o
   2   4   1     84.91     86.70      1.75 o
   3   4   1     36.63     37.12      0.92 o
   4   4   1     47.21     48.20      1.06 o
   5   4   1     37.84     35.06      1.22 o
   6   4   1     26.34     27.98      1.09 o
  -6   5   1     14.80     15.47      1.40 o
  -5   5   1     34.43     33.38      1.11 o
  -4   5   1     65.85     63.37      1.67 o
  -3   5   1     17.10     16.58      0.73 o
  -2   5   1     48.88     46.93      1.17 o
  -1   5   1     21.05     19.77      0.64 o
   0   5   1     39.11     39.26      0.86 o
   1   5   1     40.01     38.26      0.96 o
   2   5   1     57.89     56.76      1.25 o
   3   5   1      5.12      4.82      1.83 <
   4   5   1     47.15     45.46      1.08 o
   5   5   1     13.31     14.50      1.48 o
   6   5   1      0.00      4.47     29.03 <
  -5   6   1     10.32     11.81      1.79 <
  -4   6   1     65.82     60.45      1.54 o
  -3   6   1    113.64    109.29      2.33 o
  -2   6   1     54.04     52.46      1.25 o
  -1   6   1     39.47     38.18      0.94 o
   0   6   1     33.81     33.99      0.87 o
   1   6   1     98.10     92.69      2.08 o
   2   6   1     27.17     27.65      0.84 o
   3   6   1     35.96     36.06      0.91 o
   4   6   1     31.54     30.18      0.93 o
   5   6   1     24.92     26.98      0.94 o
   6   6   1     22.37     22.81      0.94 o
  -5   7   1      0.00      2.51     29.28 <
  -4   7   1     24.18     22.50      1.05 o
  -3   7   1     42.68     41.55      1.17 o
  -2   7   1     26.47     25.71      0.97 o
  -1   7   1     34.00     34.21      0.91 o
   0   7   1     19.33     17.63      1.08 o
   1   7   1     13.42     12.69      1.21 o
   2   7   1     20.89     20.42      0.80 o
   3   7   1     26.22     26.39      0.78 o
   4   7   1     16.70     18.50      0.86 o
   5   7   1      8.15     10.73      1.84 <
  -4   8   1     17.45     17.68      0.98 o
  -3   8   1     54.77     53.82      1.32 o
  -2   8   1     49.50     45.39      1.45 o
  -1   8   1      4.96      2.37      3.82 <
   0   8   1     38.99     40.43      1.16 o
   1   8   1     38.55     34.78      1.40 o
   2   8   1     40.66     40.31      1.14 o
   3   8   1     32.44     33.30      0.97 o
  -2   9   1     21.70     23.96      1.00 o
  -1   9   1      7.20      6.30      2.11 <
   0   9   1      4.98      1.37      3.07 <
   1   9   1     44.29     46.75      1.04 o
   2   9   1     10.36      4.97      1.71 o
  -2  -9   2      3.86      3.92      2.92 <
  -1  -9   2     15.33     15.23      0.68 o
   0  -9   2      6.16      5.68      1.50 <
   1  -9   2     29.20     31.81      0.74 o
  -4  -8   2     28.63     29.63      0.85 o
  -3  -8   2     18.96     17.99      0.78 o
  -2  -8   2      4.05      5.92      3.53 <
  -1  -8   2     49.47     45.72      1.22 o
   0  -8   2     18.27     15.22      1.01 o
   1  -8   2     24.27     23.17      0.79 o
   2  -8   2     25.90     25.73      0.78 o
   3  -8   2     23.42     24.22      0.83 o
  -5  -7   2      9.72      9.59      1.24 o
  -4  -7   2     44.00     44.11      1.11 o
  -3  -7   2     34.56     34.38      1.00 o
  -2  -7   2     12.59     11.64      1.11 o
  -1  -7   2     14.78     13.75      0.86 o
   0  -7   2     22.68     20.42      0.89 o
   1  -7   2     22.23     20.43      0.86 o
   2  -7   2     28.46     27.44      0.79 o
   3  -7   2     11.11     11.72      1.00 o
   4  -7   2      8.52      7.17      1.24 o
  -6  -6   2     15.74     13.28      0.79 o
  -5  -6   2     40.90     38.95      1.07 o
  -4  -6   2     37.91     36.14      1.06 o
  -3  -6   2     39.65     36.62      1.08 o
  -2  -6   2     80.48     74.70      1.69 o
  -1  -6   2     46.21     45.82      1.07 o
   0  -6   2     39.30     37.51      0.94 o
   1  -6   2      0.00      0.22     22.75 <
   2  -6   2     77.00     69.70      1.63 o
   3  -6   2     20.10     20.78      0.72 o
   4  -6   2     47.71     46.56      1.10 o
   5  -6   2     15.58     17.96      0.77 o
  -6  -5   2      8.27      9.07      1.80 <
  -5  -5   2     13.71     14.30      0.93 o
  -4  -5   2     92.84     86.49      1.97 o
  -3  -5   2     56.64     54.50      1.28 o
  -2  -5   2     27.23     26.66      0.72 o
  -1  -5   2     15.87     18.32      0.72 o
   0  -5   2     24.69     24.02      0.65 o
   1  -5   2     41.52     38.99      0.97 o
   2  -5   2     19.99     18.61      0.63 o
   3  -5   2     19.56     18.84      0.64 o
   4  -5   2     24.52     23.62      0.75 o
   5  -5   2     11.76     10.17      0.84 o
   6  -5   2     18.02     18.84      0.70 o
  -7  -4   2     12.05      9.69      2.18 <
  -6  -4   2     36.40     35.16      0.93 o
  -5  -4   2     65.20     63.28      1.38 o
  -4  -4   2    105.09    103.76      2.14 o
  -3  -4   2     88.59     86.65      1.81 o
  -2  -4   2     70.58     72.45      1.45 o
  -1  -4   2    119.52    125.54      2.41 o
   0  -4   2     11.46     11.18      0.59 o
   1  -4   2     69.27     70.63      1.42 o
   2  -4   2     53.10     55.54      1.13 o
   3  -4   2     54.04     52.56      1.16 o
   4  -4   2     31.76     31.82      0.82 o
   5  -4   2     47.51     45.39      1.07 o
   6  -4   2     37.21     35.24      1.01 o
  -7  -3   2     15.74     15.89      1.71 o
  -6  -3   2     53.77     51.65      1.30 o
  -5  -3   2     76.82     74.44      1.67 o
  -4  -3   2     24.00     24.05      0.61 o
  -3  -3   2     40.16     39.98      0.90 o
  -2  -3   2     91.48     94.01      1.88 o
  -1  -3   2     21.36     20.51      0.64 o
   0  -3   2     58.38     57.96      1.21 o
   1  -3   2     55.82     56.00      1.22 o
   2  -3   2    116.77    119.49      2.36 o
   3  -3   2     11.33     10.72      0.69 o
   4  -3   2      5.18      6.70      1.82 <
   5  -3   2     33.39     34.03      0.99 o
   6  -3   2     25.95     25.26      1.18 o
   7  -3   2     29.02     29.55      0.88 o
  -7  -2   2     30.83     32.57      1.10 o
  -6  -2   2     24.88     24.56      0.92 o
  -5  -2   2     81.35     83.84      1.69 o
  -4  -2   2     23.74     26.07      0.65 o
  -3  -2   2    108.38    116.22      2.26 o
  -1  -2   2    168.14    156.67      3.38 o
   0  -2   2    282.66    266.80      5.69 o
   1  -2   2     62.75     60.33      1.30 o
   2  -2   2     70.39     69.08      1.46 o
   3  -2   2     92.21     98.86      1.96 o
   4  -2   2     38.54     38.96      1.09 o
   5  -2   2     64.65     60.99      1.58 o
   6  -2   2     47.06     45.69      1.18 o
   7  -2   2      7.07      8.42      2.13 <
  -7  -1   2      7.00      9.55      2.75 <
  -6  -1   2     62.46     59.27      1.59 o
  -5  -1   2     65.71     65.28      1.45 o
  -4  -1   2     44.04     46.93      1.02 o
  -3  -1   2     42.42     43.42      1.03 o
  -1  -1   2    163.81    148.04      3.29 o
   1  -1   2    101.56     96.55      2.06 o
   2  -1   2     62.98     61.98      1.31 o
   3  -1   2     59.57     63.10      1.33 o
   4  -1   2     42.95     43.82      0.96 o
   5  -1   2      3.29      3.08      5.39 <
   6  -1   2     19.38     17.91      1.41 o
   7  -1   2     19.25     20.26      0.96 o
  -7   0   2     15.47     16.55      1.00 o
  -6   0   2     91.60     87.10      1.94 o
  -5   0   2     40.70     38.93      1.23 o
  -4   0   2     47.98     49.37      1.09 o
  -3   0   2      5.47      3.67      1.25 <
  -2   0   2    240.88    244.40      4.89 o
  -1   0   2    122.27    112.85      2.47 o
   0   0   2     95.89     90.27      1.94 o
   1   0   2     15.50     16.28      0.50 o
   2   0   2     87.66     88.15      1.78 o
   4   0   2     83.36     84.98      1.80 o
   5   0   2     18.32     21.64      0.97 o
   6   0   2     55.30     54.32      1.47 o
   7   0   2      5.27     13.13      3.15 <
  -7   1   2      8.81      8.41      1.60 <
  -6   1   2     64.35     60.06      1.62 o
  -5   1   2     64.55     64.75      1.56 o
  -4   1   2     44.02     47.67      1.01 o
  -3   1   2     42.83     43.61      0.90 o
  -2   1   2     77.04     73.15      1.56 o
  -1   1   2    163.98    147.44      3.29 o
   0   1   2    150.76    137.01      3.05 o
   1   1   2    103.36     96.63      2.09 o
   2   1   2     60.89     60.43      1.26 o
   3   1   2     60.15     61.81      1.36 o
   4   1   2     43.92     45.33      1.02 o
   5   1   2      0.00      4.10     28.46 <
   6   1   2     16.82     17.46      1.25 o
   7   1   2     17.09     19.25      1.16 o
  -7   2   2     33.19     31.07      1.23 o
  -6   2   2     26.79     25.45      1.27 o
  -5   2   2     87.10     84.65      1.96 o
  -4   2   2     25.34     27.57      0.76 o
  -3   2   2    107.42    113.57      2.17 o
  -2   2   2     56.41     51.45      1.18 o
  -1   2   2    160.29    148.29      3.22 o
   0   2   2    284.68    271.84      5.84 o
   1   2   2     57.60     53.67      1.21 o
   2   2   2     63.38     62.03      1.33 o
   3   2   2     90.98     97.68      1.94 o
   4   2   2     36.39     41.63      1.08 o
   5   2   2     63.53     59.88      1.55 o
   6   2   2     48.39     48.14      1.34 o
   7   2   2      9.82      7.57      1.81 <
  -7   3   2     12.59     14.77      1.51 o
  -6   3   2     55.48     51.94      1.50 o
  -5   3   2     76.24     75.08      1.79 o
  -4   3   2     23.25     23.95      0.79 o
  -3   3   2     40.79     40.43      1.12 o
  -2   3   2     93.51     93.74      1.90 o
  -1   3   2     21.17     20.20      0.72 o
   0   3   2     59.06     57.78      1.25 o
   1   3   2     55.29     57.09      1.18 o
   2   3   2    115.22    118.39      2.33 o
   3   3   2     12.74     12.23      0.77 o
   4   3   2      7.28      7.86      1.65 <
   6   3   2     25.73     26.66      1.21 o
   7   3   2     28.54     28.71      1.07 o
  -7   4   2      7.40      7.39      1.78 <
  -5   4   2     63.10     60.97      1.61 o
  -4   4   2    105.74    100.48      2.30 o
  -3   4   2     88.11     92.84      1.88 o
  -2   4   2     60.77     65.73      1.27 o
  -1   4   2    114.15    123.25      2.31 o
   0   4   2      5.33      3.89      1.15 <
   1   4   2     70.71     73.79      1.49 o
   2   4   2     47.90     50.19      1.06 o
   3   4   2     56.61     55.46      1.25 o
   4   4   2     28.44     29.34      0.85 o
   5   4   2     48.23     47.49      1.31 o
   6   4   2     38.45     35.99      1.19 o
  -6   5   2     10.47      8.30      1.87 <
  -5   5   2     15.46     14.65      1.57 o
  -4   5   2     90.89     87.08      2.07 o
  -3   5   2     57.52     54.71      1.51 o
  -2   5   2     26.09     26.39      0.72 o
  -1   5   2     16.87     18.14      0.64 o
   0   5   2     24.88     24.51      0.71 o
   1   5   2     42.46     37.74      1.05 o
   2   5   2     21.20     19.09      0.75 o
   3   5   2     19.34     19.39      0.76 o
   4   5   2     24.18     23.78      0.76 o
   5   5   2     10.43      9.72      2.03 <
   6   5   2     18.38     17.32      1.03 o
  -6   6   2     15.08     12.17      1.17 o
  -5   6   2     41.37     38.46      1.16 o
  -4   6   2     37.17     34.16      1.16 o
  -3   6   2     38.77     35.81      1.41 o
  -2   6   2     83.38     78.13      1.73 o
  -1   6   2     43.91     42.49      1.02 o
   0   6   2     34.00     32.30      0.88 o
   1   6   2      5.23      5.64      2.26 <
   2   6   2     76.42     71.35      1.61 o
   3   6   2     24.23     23.96      0.79 o
   4   6   2     47.83     47.72      1.13 o
   5   6   2     15.50     16.56      1.14 o
  -5   7   2      8.07      9.84      2.19 <
  -4   7   2     42.98     44.45      1.18 o
  -3   7   2     36.38     34.64      1.15 o
  -2   7   2     12.69     11.55      1.70 o
  -1   7   2     13.31     13.84      1.02 o
   0   7   2     20.19     20.65      0.83 o
   1   7   2     21.59     20.32      0.82 o
   2   7   2     30.45     28.31      0.84 o
   3   7   2     12.41     12.76      0.89 o
   4   7   2      0.00      5.76     25.20 <
  -4   8   2     29.57     32.64      1.30 o
  -3   8   2     17.20     17.45      1.10 o
  -2   8   2      0.00      2.14     29.66 <
  -1   8   2     48.15     45.58      1.22 o
   0   8   2     15.81     13.97      1.08 o
   1   8   2     26.84     25.33      1.03 o
   2   8   2     28.06     27.39      0.83 o
   3   8   2     23.29     23.87      0.76 o
  -2   9   2      0.00      4.08     29.62 <
  -1   9   2     14.23     15.37      1.13 o
   0   9   2      6.71      5.91      2.23 <
   1   9   2     29.92     32.37      0.80 o
  -2  -9   3     11.96     13.23      0.98 o
  -1  -9   3     10.22     11.41      0.89 o
   0  -9   3     18.61     21.30      0.63 o
   1  -9   3     12.17     14.67      1.18 o
  -4  -8   3     14.22     14.12      0.78 o
  -3  -8   3     21.31     21.70      0.76 o
  -2  -8   3      9.05      9.61      1.07 o
  -1  -8   3     29.71     28.18      0.84 o
   0  -8   3     39.46     37.93      0.93 o
   1  -8   3     42.72     41.62      0.97 o
   2  -8   3     17.12     17.78      0.72 o
  -5  -7   3     23.02     23.35      0.82 o
  -4  -7   3     63.37     62.24      1.43 o
  -3  -7   3      7.02      7.11      1.57 <
  -2  -7   3     29.40     27.20      0.86 o
  -1  -7   3     21.26     18.64      0.77 o
   0  -7   3     33.08     30.47      0.93 o
   1  -7   3     47.41     43.26      1.07 o
   2  -7   3     21.05     20.45      0.72 o
   3  -7   3     13.83     15.15      0.81 o
   4  -7   3      6.76      9.36      1.82 <
  -6  -6   3     21.51     20.15      0.73 o
  -5  -6   3     19.15     16.60      0.80 o
  -4  -6   3     31.74     29.35      0.90 o
  -3  -6   3     68.02     64.72      1.47 o
  -2  -6   3     54.35     50.55      1.22 o
  -1  -6   3     11.01     10.54      1.06 o
   0  -6   3     59.82     56.68      1.32 o
   1  -6   3     54.32     50.43      1.19 o
   2  -6   3     42.79     41.05      0.96 o
   3  -6   3     64.69     63.22      1.37 o
   4  -6   3     19.58     18.86      0.75 o
   5  -6   3     20.02     20.97      0.79 o
  -7  -5   3      3.52      5.31      4.60 <
  -6  -5   3     13.54     11.77      1.10 o
  -5  -5   3     13.16     12.72      1.14 o
  -4  -5   3     51.96     48.21      1.17 o
  -3  -5   3     48.34     44.68      1.09 o
  -2  -5   3     11.03      9.81      0.78 o
  -1  -5   3     43.33     42.16      1.01 o
   0  -5   3     70.70     68.26      1.47 o
   1  -5   3     42.89     41.84      0.97 o
   2  -5   3     41.08     41.37      0.90 o
   3  -5   3      7.91      6.51      1.06 o
   4  -5   3      8.28      8.53      1.15 o
   5  -5   3     13.11     12.41      0.85 o
   6  -5   3     10.63     12.44      0.97 o
  -7  -4   3     30.33     32.68      0.95 o
  -6  -4   3     28.41     27.34      0.96 o
  -5  -4   3     32.82     32.41      0.87 o
  -4  -4   3     61.04     58.94      1.32 o
  -3  -4   3    133.31    129.69      2.70 o
  -2  -4   3     76.48     77.35      1.57 o
  -1  -4   3     82.07     81.06      1.68 o
   0  -4   3     38.15     42.13      0.86 o
   1  -4   3    155.06    157.57      3.12 o
   2  -4   3     63.75     65.99      1.32 o
   3  -4   3     55.86     57.27      1.20 o
   4  -4   3     53.82     52.90      1.17 o
   5  -4   3      9.68     12.82      1.18 o
   6  -4   3     37.20     36.29      0.99 o
  -7  -3   3      8.51      8.38      3.36 <
  -6  -3   3     31.81     31.38      1.01 o
  -5  -3   3     71.22     66.76      1.56 o
  -4  -3   3     11.52     11.68      0.79 o
  -3  -3   3     32.78     31.92      0.78 o
  -2  -3   3     71.35     70.22      1.55 o
  -1  -3   3     52.93     52.42      1.16 o
   0  -3   3     45.10     46.78      0.98 o
   1  -3   3     90.70     95.77      1.87 o
   2  -3   3      9.72     10.26      0.58 o
   3  -3   3     24.22     25.11      0.70 o
   4  -3   3     27.48     27.41      0.90 o
   5  -3   3     11.33     12.64      1.09 o
   6  -3   3     29.16     27.83      0.85 o
  -7  -2   3     64.30     58.10      1.63 o
  -6  -2   3     21.18     20.68      1.36 o
  -5  -2   3      4.77      6.07      1.80 <
  -4  -2   3     71.32     72.30      1.49 o
  -3  -2   3     83.21     90.45      1.77 o
  -2  -2   3     20.35     20.50      0.63 o
  -1  -2   3     94.47     91.61      1.93 o
   0  -2   3    176.72    172.52      3.57 o
   1  -2   3     51.47     54.89      1.17 o
   2  -2   3    125.81    127.80      2.59 o
   3  -2   3     44.27     47.09      0.97 o
   4  -2   3     84.87     89.53      1.75 o
   5  -2   3     30.40     30.42      0.85 o
   6  -2   3     51.05     48.54      1.23 o
   7  -2   3     36.71     37.39      0.92 o
  -6  -1   3     91.00     84.11      2.06 o
  -5  -1   3     15.31     15.28      0.66 o
  -4  -1   3     27.36     25.95      0.78 o
  -2  -1   3     68.24     63.87      1.41 o
  -1  -1   3     17.56     15.18      0.59 o
   2  -1   3     21.56     21.34      0.61 o
   3  -1   3     25.41     29.77      0.84 o
   4  -1   3      9.38      8.44      0.89 o
   5  -1   3     10.83     10.61      1.23 o
   6  -1   3     39.36     36.63      1.27 o
   7  -1   3     24.11     25.15      0.83 o
  -7   0   3      6.68      4.51      2.95 <
  -6   0   3     61.53     60.63      1.39 o
  -5   0   3     48.03     44.23      1.32 o
  -4   0   3     19.46     20.10      0.66 o
  -3   0   3      2.07      6.17      3.35 <
  -2   0   3    100.62     97.22      2.07 o
  -1   0   3    227.46    213.47      4.59 o
   0   0   3     89.22     85.70      1.80 o
   1   0   3    119.46    114.35      2.41 o
   2   0   3      5.75      6.88      0.76 o
   3   0   3    134.80    138.24      2.77 o
   4   0   3      8.58     10.72      1.46 <
   5   0   3     68.27     67.99      1.50 o
   6   0   3      6.52      6.45      2.14 <
   7   0   3     26.81     25.34      0.85 o
  -7   1   3     63.52     64.07      1.43 o
  -6   1   3     88.92     83.73      2.02 o
  -5   1   3     15.11     15.73      1.33 o
  -4   1   3     28.26     25.93      0.77 o
  -3   1   3     35.46     33.38      0.79 o
  -2   1   3     68.65     64.28      1.44 o
  -1   1   3     16.59     13.94      0.53 o
   0   1   3    148.35    137.53      2.99 o
   1   1   3     84.07     78.01      1.71 o
   2   1   3     25.00     23.63      0.62 o
   3   1   3     27.00     28.26      0.74 o
   4   1   3     12.00     10.37      1.32 o
   5   1   3      8.94     10.30      1.89 <
   6   1   3     34.71     35.44      0.89 o
   7   1   3     25.11     25.85      1.06 o
  -8   2   3     24.05     26.16      1.00 o
  -7   2   3     61.93     56.95      1.57 o
  -6   2   3     14.49     16.20      1.73 o
  -5   2   3      8.76      7.06      1.95 <
  -4   2   3     71.33     71.65      1.52 o
  -3   2   3     82.41     91.69      1.68 o
  -2   2   3     19.60     20.60      0.49 o
   0   2   3    177.37    171.98      3.59 o
   1   2   3     53.48     52.08      1.11 o
   2   2   3    124.64    129.52      2.64 o
   3   2   3     51.37     53.46      1.17 o
   4   2   3     85.90     87.34      1.83 o
   5   2   3     33.06     33.92      1.03 o
   6   2   3     40.69     43.91      1.03 o
   7   2   3     37.30     38.34      1.12 o
  -7   3   3      6.88      7.98      2.76 <
  -6   3   3     29.25     31.31      1.26 o
  -5   3   3     70.44     66.62      1.70 o
  -4   3   3     11.75     11.86      0.82 o
  -3   3   3     33.78     31.89      1.04 o
  -2   3   3     70.01     70.75      1.45 o
  -1   3   3     49.05     52.63      1.04 o
   0   3   3     45.69     47.29      1.09 o
   1   3   3     88.39     96.79      1.80 o
   2   3   3      9.40      9.15      1.06 o
   3   3   3     22.75     23.56      0.87 o
   4   3   3     25.43     25.48      1.09 o
   5   3   3     12.06     12.89      1.69 o
   6   3   3     28.84     28.07      1.03 o
   7   3   3     20.76     21.56      1.02 o
  -7   4   3     32.11     31.87      1.12 o
  -6   4   3     27.28     23.57      1.21 o
  -5   4   3     34.92     34.05      1.34 o
  -3   4   3    126.51    126.31      2.60 o
  -2   4   3     71.15     74.19      1.48 o
  -1   4   3     86.16     87.87      1.77 o
   0   4   3     37.79     38.94      0.86 o
   1   4   3    154.80    156.90      3.12 o
   2   4   3     65.18     67.52      1.40 o
   3   4   3     51.35     53.64      1.17 o
   4   4   3     54.50     55.45      1.30 o
   5   4   3      5.21      9.95      3.57 <
   6   4   3     35.14     35.35      1.14 o
  -7   5   3      0.00      4.86     29.41 <
  -6   5   3     13.32     11.32      1.46 o
  -5   5   3     13.01     12.20      1.70 o
  -3   5   3     47.91     44.53      1.38 o
  -2   5   3     11.18      9.97      0.83 o
  -1   5   3     43.89     42.66      0.99 o
   0   5   3     71.80     68.39      1.53 o
   1   5   3     43.13     42.74      1.03 o
   2   5   3     40.97     40.87      0.94 o
   3   5   3      7.27      5.65      1.46 <
   4   5   3      4.37      6.99      3.02 <
   5   5   3      9.03     10.30      1.50 o
   6   5   3      8.33     10.72      1.97 <
  -6   6   3     21.01     20.95      1.00 o
  -5   6   3     21.12     19.49      1.08 o
  -3   6   3     67.54     62.31      1.70 o
  -2   6   3     55.02     53.42      1.25 o
  -1   6   3      7.92      5.31      1.23 o
   0   6   3     60.26     56.25      1.34 o
   1   6   3     53.81     49.47      1.23 o
   2   6   3     45.60     43.58      1.06 o
   3   6   3     65.36     61.23      1.40 o
   4   6   3     15.02     14.66      0.90 o
   5   6   3     20.18     23.03      1.06 o
  -5   7   3     24.10     23.57      0.92 o
  -4   7   3     65.13     61.89      1.51 o
  -3   7   3      7.55      7.03      2.41 <
  -2   7   3     28.47     27.63      0.92 o
  -1   7   3     21.88     18.85      0.83 o
   0   7   3     30.03     30.26      0.90 o
   1   7   3     45.82     42.60      1.07 o
   2   7   3     23.53     21.74      0.76 o
   3   7   3     13.33     13.57      0.82 o
   4   7   3      8.32     10.53      1.38 o
  -4   8   3     14.56     12.99      1.15 o
  -3   8   3     23.21     23.12      1.00 o
  -2   8   3      7.73      8.54      2.30 <
  -1   8   3     29.38     28.08      1.02 o
   0   8   3     35.77     36.11      0.92 o
   1   8   3     45.07     44.67      1.01 o
   2   8   3     13.71     13.86      0.78 o
   3   8   3     17.82     20.39      0.84 o
  -2   9   3     12.18     13.23      1.51 o
  -1   9   3      9.99     11.01      1.48 o
   0   9   3     20.12     20.85      0.85 o
  -1  -9   4     11.97     15.93      1.26 o
   0  -9   4     28.37     30.90      0.92 o
  -4  -8   4     21.95     24.14      0.69 o
  -3  -8   4     18.45     17.86      0.75 o
  -2  -8   4     27.81     29.77      0.75 o
  -1  -8   4     44.44     44.56      1.00 o
   0  -8   4     30.85     29.99      0.78 o
   1  -8   4     21.03     21.02      0.66 o
   2  -8   4     16.64     17.86      0.86 o
  -5  -7   4     32.90     33.44      0.91 o
  -4  -7   4     17.72     18.01      0.90 o
  -3  -7   4     21.64     21.20      0.77 o
  -2  -7   4      9.88      9.31      0.97 o
  -1  -7   4     27.80     27.14      0.75 o
   0  -7   4     24.23     22.89      0.76 o
   1  -7   4     37.85     36.02      0.91 o
   2  -7   4     21.70     22.78      0.64 o
   3  -7   4     29.54     30.84      0.89 o
   4  -7   4     23.07     24.27      0.98 o
  -6  -6   4     15.30     16.48      0.93 o
  -5  -6   4     34.35     33.60      0.91 o
  -4  -6   4     92.26     84.00      1.96 o
  -3  -6   4     34.04     34.49      0.89 o
  -2  -6   4     43.79     42.34      1.05 o
  -1  -6   4     64.92     61.36      1.38 o
   0  -6   4     36.84     35.70      0.86 o
   1  -6   4     31.38     30.33      0.80 o
   2  -6   4     57.97     58.57      1.22 o
   3  -6   4     16.78     16.71      0.80 o
   4  -6   4     26.84     28.56      0.89 o
   5  -6   4     30.86     34.41      1.01 o
  -6  -5   4      3.85      3.71      3.33 <
  -5  -5   4     36.76     35.43      0.89 o
  -4  -5   4     46.94     42.60      1.05 o
  -3  -5   4     16.08     14.68      0.63 o
  -2  -5   4     21.55     19.15      0.67 o
  -1  -5   4     14.13     13.05      0.82 o
   0  -5   4     34.49     34.35      0.81 o
   1  -5   4     29.91     29.23      0.71 o
   2  -5   4     48.34     46.45      1.04 o
   3  -5   4     28.76     28.40      0.72 o
   4  -5   4     36.16     38.15      0.92 o
   5  -5   4      4.90      4.08      2.10 <
  -6  -4   4     36.26     34.04      1.02 o
  -5  -4   4     54.19     53.05      1.26 o
  -4  -4   4     29.42     29.26      0.80 o
  -3  -4   4     53.64     52.21      1.17 o
  -2  -4   4     86.33     86.84      1.76 o
  -1  -4   4     62.90     64.12      1.31 o
   0  -4   4     31.47     33.03      0.73 o
   1  -4   4     72.63     75.68      1.48 o
   2  -4   4     50.11     51.89      1.07 o
   3  -4   4     52.64     53.19      1.15 o
   4  -4   4     41.72     40.51      1.11 o
   5  -4   4     57.44     54.69      1.46 o
   6  -4   4     17.32     18.42      0.82 o
  -6  -3   4     51.65     51.91      1.17 o
  -5  -3   4     24.03     23.75      0.77 o
  -4  -3   4     17.29     14.91      0.68 o
  -3  -3   4     14.04     12.73      0.60 o
  -2  -3   4     36.80     36.81      0.81 o
  -1  -3   4     57.42     58.33      1.22 o
   0  -3   4     10.46      9.53      0.62 o
   1  -3   4      7.07      7.47      0.75 o
   2  -3   4     13.36     12.02      0.60 o
   3  -3   4     19.96     20.50      0.87 o
   4  -3   4     17.99     17.28      1.01 o
   5  -3   4     43.85     43.32      1.13 o
   6  -3   4     11.45     12.27      0.98 o
  -6  -2   4     76.32     75.71      1.62 o
  -5  -2   4     72.74     71.35      1.53 o
  -4  -2   4     60.57     61.44      1.28 o
  -3  -2   4     57.06     60.30      1.23 o
  -2  -2   4    144.33    145.60      2.93 o
  -1  -2   4    112.66    108.61      2.37 o
   0  -2   4     58.15     58.81      1.23 o
   1  -2   4     78.65     85.54      1.69 o
   2  -2   4     14.84     16.62      0.45 o
   3  -2   4     42.29     45.24      1.00 o
   4  -2   4     39.59     38.80      0.95 o
   5  -2   4     43.27     41.28      1.14 o
   6  -2   4     21.20     19.87      0.95 o
  -6  -1   4     18.20     18.42      1.51 o
  -5  -1   4      4.58      5.11      1.96 <
  -4  -1   4     26.77     26.66      0.78 o
  -3  -1   4     71.65     76.19      1.53 o
  -2  -1   4     36.80     36.00      0.84 o
  -1  -1   4     44.54     40.92      1.15 o
   0  -1   4     85.66     83.96      1.83 o
   2  -1   4     54.14     56.52      1.17 o
   3  -1   4     32.39     32.08      0.84 o
   4  -1   4     48.82     49.65      1.09 o
   5  -1   4     15.77     16.21      0.95 o
   6  -1   4     34.07     33.88      0.96 o
   7  -1   4     14.24     14.21      0.90 o
  -7   0   4     22.74     23.91      1.29 o
  -6   0   4     61.24     54.38      1.58 o
  -5   0   4     61.24     59.83      1.50 o
  -4   0   4      9.76      7.67      0.70 o
  -3   0   4     85.38     90.90      1.76 o
  -2   0   4    102.33    101.17      2.12 o
  -1   0   4      6.00      4.35      0.81 o
   0   0   4    146.16    143.77      2.95 o
   1   0   4     81.41     79.80      1.70 o
   2   0   4     81.14     86.09      1.68 o
   3   0   4     37.36     37.15      0.95 o
   4   0   4     22.96     25.04      0.90 o
   5   0   4     14.99     15.42      0.94 o
   6   0   4     54.16     52.22      1.32 o
   7   0   4     26.04     24.05      0.77 o
  -7   1   4     60.11     57.35      1.56 o
  -6   1   4     20.81     18.62      1.38 o
  -5   1   4      3.97      5.33      2.32 <
  -4   1   4     26.57     26.79      0.75 o
  -3   1   4     71.95     75.61      1.49 o
  -2   1   4     37.79     35.86      0.94 o
  -1   1   4     44.51     42.34      0.93 o
   0   1   4     86.20     82.09      1.75 o
   1   1   4     61.29     61.34      1.27 o
   2   1   4     53.98     54.91      1.16 o
   3   1   4     32.54     34.80      0.84 o
   4   1   4     48.75     49.77      1.21 o
   5   1   4     12.81     13.45      1.22 o
   6   1   4     34.48     36.44      0.88 o
   7   1   4     13.67     12.72      1.20 o
  -8   2   4      7.64      3.49      2.31 <
  -7   2   4     11.67     13.75      1.67 o
  -6   2   4     87.44     79.62      2.00 o
  -5   2   4     73.80     69.69      1.59 o
  -4   2   4     55.40     55.36      1.23 o
  -3   2   4     64.00     66.74      1.33 o
  -2   2   4    143.06    149.76      2.90 o
  -1   2   4    111.83    107.20      2.29 o
   0   2   4     61.04     59.76      1.27 o
   1   2   4     77.10     79.27      1.58 o
   2   2   4     16.98     18.45      0.51 o
   3   2   4     42.47     45.75      0.98 o
   4   2   4     40.29     40.48      1.07 o
   5   2   4     37.77     39.74      1.01 o
   6   2   4     20.07     19.61      0.77 o
  -7   3   4     17.19     15.36      1.29 o
  -6   3   4     55.15     51.69      1.48 o
  -5   3   4     23.98     23.56      0.85 o
  -4   3   4     15.47     14.78      0.77 o
  -3   3   4     13.35     12.28      0.70 o
  -2   3   4     33.43     36.00      0.84 o
  -1   3   4     54.88     57.49      1.18 o
   0   3   4     12.45     11.60      0.59 o
   1   3   4      4.14      6.25      1.76 <
   2   3   4     12.68     13.97      0.77 o
   3   3   4     18.04     19.08      0.76 o
   4   3   4     17.94     18.52      0.84 o
   5   3   4     43.68     45.36      1.22 o
   6   3   4     14.09     14.54      1.28 o
  -7   4   4     33.57     32.44      1.13 o
  -6   4   4     36.48     32.84      1.26 o
  -4   4   4     29.18     29.19      0.82 o
  -3   4   4     55.89     54.86      1.22 o
  -2   4   4     85.99     88.12      1.76 o
  -1   4   4     62.46     64.79      1.30 o
   0   4   4     38.58     38.89      0.89 o
   1   4   4     74.68     74.94      1.58 o
   2   4   4     45.90     45.44      1.16 o
   3   4   4     57.34     58.89      1.57 o
   4   4   4     40.48     38.82      1.07 o
   5   4   4     56.51     52.22      1.44 o
   6   4   4     21.61     22.05      0.95 o
  -7   5   4      7.46      7.13      2.37 <
  -6   5   4      5.06      3.27      3.51 <
  -5   5   4     37.41     35.69      1.32 o
  -4   5   4     48.51     42.99      1.39 o
  -3   5   4     13.67     14.23      0.87 o
  -2   5   4     21.12     18.38      0.72 o
  -1   5   4     13.30     12.07      0.70 o
   0   5   4     35.08     34.21      0.86 o
   1   5   4     29.99     28.34      0.88 o
   2   5   4     51.02     46.44      1.14 o
   3   5   4     30.90     29.63      1.03 o
   4   5   4     37.59     38.60      0.93 o
   5   5   4      7.72      4.21      1.65 <
  -6   6   4     14.91     15.76      1.31 o
  -5   6   4     34.30     31.21      1.26 o
  -3   6   4     36.32     38.02      1.37 o
  -2   6   4     45.15     40.05      1.09 o
  -1   6   4     65.12     60.38      1.40 o
   0   6   4     41.84     38.46      1.04 o
   1   6   4     37.64     34.21      0.94 o
   2   6   4     61.39     58.90      1.33 o
   3   6   4     15.60     15.72      0.92 o
   4   6   4     27.91     27.15      0.74 o
   5   6   4     31.02     33.72      0.92 o
  -5   7   4     32.61     33.58      0.99 o
  -4   7   4     19.58     18.37      1.10 o
  -3   7   4     22.48     20.77      1.09 o
  -2   7   4     10.85      9.68      1.36 o
  -1   7   4     29.30     28.03      0.92 o
   0   7   4     22.67     21.71      0.79 o
   1   7   4     37.73     35.21      0.94 o
   2   7   4     23.74     23.69      0.73 o
   3   7   4     30.93     30.63      0.84 o
   4   7   4     21.48     24.33      0.73 o
  -4   8   4     25.93     26.07      0.90 o
  -3   8   4     16.39     18.11      1.12 o
  -2   8   4     27.78     29.15      0.84 o
  -1   8   4     44.72     45.08      1.40 o
   0   8   4     30.48     30.38      0.82 o
   1   8   4     21.01     21.42      0.67 o
   2   8   4     20.21     19.36      0.71 o
   3   8   4     24.48     26.40      0.92 o
  -3  -8   5     30.49     34.03      0.80 o
  -2  -8   5     15.30     17.04      0.71 o
  -1  -8   5     16.59     17.18      0.67 o
   0  -8   5     31.14     32.11      0.82 o
   1  -8   5     12.27     12.76      1.04 o
   2  -8   5     33.46     36.99      0.87 o
  -5  -7   5     31.38     32.51      0.87 o
  -4  -7   5      2.14      3.23      5.99 <
  -3  -7   5      7.51      9.82      1.43 <
  -2  -7   5      9.98     11.12      0.95 o
  -1  -7   5     45.96     44.49      1.02 o
   0  -7   5      6.43      5.75      1.48 <
   1  -7   5     21.47     21.91      0.94 o
   2  -7   5     29.30     31.91      0.90 o
   3  -7   5      7.55      5.04      2.20 <
  -6  -6   5     11.98     11.96      1.16 o
  -5  -6   5     21.69     23.81      1.12 o
  -4  -6   5     48.51     44.09      1.19 o
  -3  -6   5     14.76     14.52      0.89 o
  -2  -6   5     31.08     30.64      0.80 o
  -1  -6   5     27.50     28.31      0.73 o
   0  -6   5     36.07     35.34      0.85 o
   1  -6   5     87.21     79.93      1.83 o
   2  -6   5     27.83     28.53      0.76 o
   3  -6   5     59.72     62.83      1.30 o
   4  -6   5     26.44     26.65      1.07 o
  -6  -5   5     13.84     13.04      1.13 o
  -5  -5   5     18.44     18.07      0.74 o
  -4  -5   5     27.68     26.95      0.76 o
  -3  -5   5     23.15     22.93      0.68 o
  -2  -5   5     54.64     53.71      1.16 o
  -1  -5   5     22.44     21.88      0.65 o
   0  -5   5     30.38     30.47      0.75 o
   1  -5   5     19.63     18.84      0.79 o
   2  -5   5     73.38     72.68      1.52 o
   3  -5   5      0.00      3.27     21.04 <
   4  -5   5     12.19     13.43      0.94 o
   5  -5   5     22.13     21.80      0.71 o
  -6  -4   5      9.74     10.37      1.28 o
  -5  -4   5     67.40     64.23      1.43 o
  -4  -4   5     58.16     55.96      1.24 o
  -3  -4   5     24.26     25.56      0.68 o
  -2  -4   5     24.02     26.30      0.62 o
  -1  -4   5     32.41     35.44      0.74 o
   0  -4   5     76.43     76.07      1.58 o
   1  -4   5     72.50     70.99      1.50 o
   2  -4   5     85.59     86.19      1.76 o
   3  -4   5     36.37     35.96      0.85 o
   4  -4   5     41.37     42.13      1.01 o
   5  -4   5     29.91     28.74      0.88 o
   6  -4   5     63.52     64.86      1.46 o
  -6  -3   5     22.85     22.50      0.80 o
  -5  -3   5     31.00     30.09      0.92 o
  -4  -3   5     12.06     11.43      0.77 o
  -3  -3   5     11.14     11.31      0.64 o
  -2  -3   5     52.82     56.21      1.09 o
  -1  -3   5     92.40     96.31      1.88 o
   0  -3   5     60.41     62.85      1.26 o
   1  -3   5     68.58     68.33      1.42 o
   2  -3   5     60.15     60.08      1.27 o
   3  -3   5     22.49     22.68      0.91 o
   4  -3   5     27.91     26.46      0.96 o
   5  -3   5     37.92     34.52      1.05 o
   6  -3   5     38.85     40.96      1.01 o
  -6  -2   5     47.68     43.03      1.39 o
  -5  -2   5     51.38     50.83      1.20 o
  -4  -2   5     83.45     81.29      1.82 o
  -3  -2   5     58.15     62.14      1.23 o
  -2  -2   5     41.07     45.64      0.89 o
  -1  -2   5     88.28     90.96      1.84 o
   0  -2   5     13.36     15.69      0.56 o
   1  -2   5     54.06     55.57      1.12 o
   2  -2   5     89.94     94.05      1.82 o
   3  -2   5     45.91     46.04      1.04 o
   4  -2   5     28.45     27.91      0.83 o
   5  -2   5     65.70     62.86      1.48 o
   6  -2   5     39.27     38.92      0.98 o
  -6  -1   5     10.68      9.88      1.30 o
  -5  -1   5     36.37     34.66      0.98 o
  -4  -1   5     21.69     21.56      0.65 o
  -3  -1   5     77.45     82.78      1.61 o
  -2  -1   5     70.65     71.05      1.48 o
  -1  -1   5     72.12     70.65      1.54 o
   0  -1   5    108.35    106.25      2.28 o
   1  -1   5     72.84     75.24      1.55 o
   2  -1   5     44.70     46.18      0.94 o
   3  -1   5     43.30     41.85      0.98 o
   4  -1   5     42.04     40.64      0.98 o
   5  -1   5     52.68     53.02      1.30 o
   6  -1   5     32.54     31.53      0.91 o
  -7   0   5     86.25     78.44      1.97 o
  -6   0   5      9.57      6.21      2.19 <
  -5   0   5     12.77     12.43      1.35 o
  -4   0   5    116.89    120.19      2.39 o
  -3   0   5    112.99    121.38      2.30 o
  -2   0   5      3.69      5.68      2.85 <
  -1   0   5     41.81     44.84      0.91 o
   0   0   5     44.21     46.05      1.00 o
   1   0   5      4.65      5.20      1.35 <
   2   0   5     42.43     47.76      0.93 o
   3   0   5     87.57     86.56      1.85 o
   4   0   5     11.70     10.74      0.99 o
   5   0   5     38.22     38.76      0.94 o
   6   0   5      3.05      4.08      3.82 <
  -7   1   5     42.42     40.08      1.31 o
  -6   1   5      9.95      9.81      2.13 <
  -5   1   5     35.17     34.66      0.94 o
  -4   1   5     21.98     22.05      0.73 o
  -3   1   5     75.27     82.18      1.55 o
  -2   1   5     72.75     72.65      1.51 o
  -1   1   5     71.94     69.08      1.47 o
   0   1   5    110.38    107.33      2.24 o
   1   1   5     72.09     73.39      1.57 o
   2   1   5     43.51     45.56      0.94 o
   3   1   5     43.82     44.19      1.05 o
   4   1   5     40.59     38.96      1.04 o
   5   1   5     52.43     52.20      1.17 o
   6   1   5     33.13     32.98      0.87 o
  -8   2   5     33.05     34.45      1.08 o
  -7   2   5     33.03     29.95      1.23 o
  -6   2   5     49.77     44.44      1.41 o
  -5   2   5     52.08     48.69      1.21 o
  -4   2   5     83.33     81.58      1.75 o
  -3   2   5     55.79     57.47      1.21 o
  -1   2   5     90.79     93.58      1.85 o
   0   2   5      8.68     12.82      0.67 o
   1   2   5     58.31     62.12      1.20 o
   2   2   5     88.86     93.04      1.81 o
   3   2   5     46.11     46.64      1.06 o
   4   2   5     26.34     24.23      1.11 o
   5   2   5     66.37     67.02      1.55 o
   6   2   5     39.11     38.88      0.95 o
  -7   3   5     15.56     15.51      1.32 o
  -6   3   5     23.90     22.76      1.31 o
  -5   3   5     31.53     30.17      0.91 o
  -4   3   5     11.43     11.54      0.89 o
  -3   3   5     11.27     11.88      0.71 o
  -2   3   5     51.77     55.92      1.16 o
  -1   3   5     94.07     96.25      1.94 o
   0   3   5     62.08     64.12      1.33 o
   1   3   5     68.93     67.65      1.46 o
   2   3   5     57.34     57.87      1.22 o
   3   3   5     22.28     22.27      0.78 o
   4   3   5     31.00     28.97      0.85 o
   5   3   5     34.99     33.26      1.12 o
   6   3   5     37.51     38.78      0.91 o
  -7   4   5     23.88     21.55      1.10 o
  -6   4   5      7.22      6.57      2.68 <
  -5   4   5     64.18     64.35      1.40 o
  -4   4   5     53.88     52.08      1.21 o
  -3   4   5     25.86     27.52      0.72 o
  -2   4   5     20.75     22.96      0.68 o
  -1   4   5     33.37     36.28      0.78 o
   0   4   5     78.21     77.27      1.62 o
   1   4   5     67.51     65.60      1.45 o
   2   4   5     91.66     89.80      1.89 o
   3   4   5     33.67     32.41      0.90 o
   4   4   5     44.04     45.44      1.08 o
   5   4   5     28.73     30.91      1.53 o
   6   4   5     60.49     63.99      1.40 o
  -6   5   5     11.77     12.75      1.64 o
  -5   5   5     18.18     18.33      1.40 o
  -4   5   5     27.15     26.59      0.85 o
  -3   5   5     24.14     23.68      0.83 o
  -2   5   5     53.77     53.25      1.18 o
  -1   5   5     22.80     23.10      0.68 o
   0   5   5     30.35     28.66      0.81 o
   1   5   5     22.11     20.84      0.82 o
   2   5   5     74.12     72.26      1.54 o
   3   5   5      4.52      4.16      2.22 <
   4   5   5     10.96     12.59      1.02 o
   5   5   5     22.45     21.69      0.78 o
  -6   6   5     14.28     12.59      1.32 o
  -5   6   5     22.87     20.14      1.23 o
  -4   6   5     46.47     46.06      1.43 o
  -3   6   5     12.45     12.45      1.40 o
  -2   6   5     32.45     30.85      0.91 o
  -1   6   5     24.98     24.83      0.77 o
   0   6   5     30.30     30.42      0.83 o
   1   6   5     89.40     81.74      1.88 o
   2   6   5     22.81     23.88      0.72 o
   3   6   5     62.87     62.90      1.33 o
   4   6   5     26.41     28.09      0.82 o
  -5   7   5     32.71     32.47      0.95 o
  -4   7   5      3.95      3.10      4.23 <
  -3   7   5     11.01      9.95      1.35 o
  -2   7   5     12.51     11.92      1.19 o
  -1   7   5     46.15     43.48      1.06 o
   0   7   5      4.74      6.22      2.27 <
   1   7   5     22.31     21.56      0.83 o
   2   7   5     32.49     33.94      0.88 o
   3   7   5      5.02      4.36      2.06 <
  -3   8   5     30.69     33.33      0.97 o
  -2   8   5     16.59     18.95      1.33 o
  -1   8   5     14.96     13.75      1.09 o
   0   8   5     29.92     30.91      0.84 o
   1   8   5     11.26     13.78      0.95 o
   2   8   5     34.88     36.04      0.85 o
  -3  -8   6      8.93      8.28      2.15 <
  -2  -8   6     21.17     23.09      0.80 o
  -1  -8   6     35.94     36.70      0.94 o
   0  -8   6     14.42     15.02      0.88 o
   1  -8   6      6.91      5.50      1.69 <
  -5  -7   6     28.72     29.44      1.05 o
  -4  -7   6     20.78     22.42      0.84 o
  -3  -7   6     36.02     37.42      0.86 o
  -2  -7   6      6.44      7.01      1.53 <
  -1  -7   6     17.18     17.34      0.80 o
   0  -7   6     19.47     19.51      0.93 o
   1  -7   6     24.37     24.47      0.89 o
   2  -7   6      0.00      6.75     25.05 <
  -6  -6   6     23.92     26.89      1.09 o
  -5  -6   6     20.55     20.15      0.85 o
  -4  -6   6     20.72     19.59      0.89 o
  -3  -6   6     33.08     33.77      0.90 o
  -2  -6   6     15.47     15.87      0.73 o
  -1  -6   6     18.09     18.79      0.83 o
   0  -6   6     38.47     36.80      0.98 o
   1  -6   6     56.92     53.42      1.27 o
   2  -6   6     20.93     21.69      0.86 o
   3  -6   6      7.37      6.57      1.97 <
   4  -6   6     22.72     23.34      1.03 o
  -6  -5   6      2.85      3.71      3.95 <
  -5  -5   6     37.05     35.62      0.93 o
  -4  -5   6     18.31     18.05      0.79 o
  -3  -5   6     24.39     25.15      0.72 o
  -2  -5   6     31.49     31.27      0.76 o
  -1  -5   6     16.32     15.99      0.71 o
   0  -5   6     17.26     15.82      0.74 o
   1  -5   6     31.73     29.56      0.87 o
   2  -5   6     44.36     42.68      1.06 o
   3  -5   6     35.38     35.75      0.85 o
   4  -5   6      3.91      4.05      3.00 <
   5  -5   6     23.80     23.97      0.97 o
  -6  -4   6     29.88     26.78      0.94 o
  -5  -4   6     19.88     17.36      0.77 o
  -4  -4   6     56.51     52.13      1.24 o
  -3  -4   6     33.03     33.61      0.80 o
  -2  -4   6     17.74     18.05      0.64 o
  -1  -4   6     33.31     33.73      0.80 o
   0  -4   6     56.35     56.39      1.20 o
   1  -4   6     47.21     46.37      1.04 o
   2  -4   6     49.29     48.92      1.12 o
   3  -4   6     19.39     20.86      0.70 o
   4  -4   6     26.40     26.89      0.83 o
   5  -4   6     29.77     35.22      0.92 o
  -6  -3   6     28.41     28.14      0.83 o
  -5  -3   6     19.28     19.94      0.76 o
  -4  -3   6     27.42     26.49      0.77 o
  -3  -3   6     39.64     40.06      0.92 o
  -2  -3   6     21.15     20.91      0.60 o
  -1  -3   6     42.40     42.65      0.90 o
   0  -3   6     50.00     53.68      1.06 o
   1  -3   6     22.88     24.98      0.70 o
   2  -3   6     30.90     33.53      0.75 o
   3  -3   6     41.47     43.38      0.94 o
   4  -3   6     39.81     38.47      1.02 o
   5  -3   6     33.11     35.67      0.85 o
  -6  -2   6     50.30     46.05      1.35 o
  -5  -2   6     39.16     39.16      0.94 o
  -4  -2   6     17.20     19.94      1.07 o
  -3  -2   6     29.40     31.65      0.72 o
  -2  -2   6     73.02     82.31      1.49 o
  -1  -2   6     54.90     58.53      1.16 o
   0  -2   6     49.08     52.40      1.04 o
   1  -2   6    107.75    115.09      2.17 o
   2  -2   6     21.44     23.87      0.56 o
   3  -2   6     86.41     84.31      1.77 o
   4  -2   6     82.55     79.85      1.74 o
   5  -2   6     51.53     48.56      1.19 o
   6  -2   6     15.71     15.75      0.69 o
  -6  -1   6     13.56     13.24      1.31 o
  -5  -1   6     20.28     21.40      0.91 o
  -4  -1   6     35.10     35.09      0.88 o
  -3  -1   6     31.45     35.34      0.94 o
  -2  -1   6     36.27     40.24      0.92 o
  -1  -1   6     69.92     76.55      1.49 o
   0  -1   6     12.39     12.36      0.52 o
   1  -1   6     23.49     22.18      0.58 o
   2  -1   6     24.64     25.73      0.61 o
   3  -1   6     50.25     47.91      1.10 o
   4  -1   6     14.94     15.50      0.84 o
   5  -1   6     18.59     18.47      0.80 o
   6  -1   6     18.14     16.99      0.78 o
  -7   0   6     17.21     14.98      1.29 o
  -6   0   6     35.60     32.74      1.25 o
  -5   0   6     38.32     35.63      0.98 o
  -4   0   6     62.44     58.46      1.35 o
  -3   0   6     72.89     78.03      1.52 o
  -2   0   6     51.55     56.06      1.34 o
  -1   0   6     69.54     73.56      1.45 o
   0   0   6    203.15    207.72      4.09 o
   1   0   6     34.98     34.86      0.79 o
   2   0   6     15.83     16.41      0.58 o
   3   0   6     79.87     80.29      1.66 o
   4   0   6    105.91    103.98      2.17 o
   5   0   6     44.90     42.65      1.04 o
   6   0   6      9.96      6.77      0.99 o
  -7   1   6      8.89     10.27      2.12 <
  -6   1   6     12.05     13.26      1.79 o
  -5   1   6     21.82     21.88      0.86 o
  -4   1   6     34.85     34.21      0.88 o
  -3   1   6     32.30     36.32      0.95 o
  -2   1   6     35.19     39.07      0.91 o
  -1   1   6     71.04     77.41      1.50 o
   0   1   6     14.64     14.93      0.47 o
   1   1   6     22.74     19.95      0.61 o
   2   1   6     25.49     27.74      0.63 o
   3   1   6     49.10     47.61      1.15 o
   4   1   6     13.18     13.58      0.93 o
   5   1   6     22.03     21.69      0.75 o
   6   1   6     14.44     15.01      0.81 o
  -8   2   6     25.11     28.04      1.00 o
  -7   2   6     22.10     20.14      1.15 o
  -6   2   6     49.97     44.72      1.42 o
  -5   2   6     46.84     43.81      1.13 o
  -4   2   6     17.29     17.57      0.76 o
  -3   2   6     28.75     33.90      0.80 o
  -2   2   6     66.30     80.71      1.41 o
  -1   2   6     51.15     55.66      1.07 o
   0   2   6     48.87     52.14      1.04 o
   1   2   6    104.78    112.35      2.12 o
   2   2   6     19.33     21.78      0.59 o
   3   2   6     87.71     86.80      1.82 o
   4   2   6     81.47     76.99      1.74 o
   5   2   6     45.47     43.91      1.04 o
   6   2   6     15.33     16.73      0.80 o
  -7   3   6     22.01     20.95      1.18 o
  -6   3   6     28.21     28.31      1.22 o
  -5   3   6     20.48     20.28      0.84 o
  -4   3   6     27.30     26.69      0.77 o
  -3   3   6     37.96     39.17      0.90 o
  -2   3   6     21.14     21.80      0.78 o
  -1   3   6     44.77     44.14      0.99 o
   0   3   6     51.37     54.13      1.12 o
   1   3   6     24.58     26.19      0.67 o
   2   3   6     28.68     30.75      0.73 o
   3   3   6     45.83     45.45      1.10 o
   4   3   6     39.07     38.87      1.16 o
   5   3   6     34.55     34.85      1.05 o
   6   3   6     18.00     18.20      0.95 o
  -7   4   6     22.88     22.73      1.07 o
  -6   4   6     32.15     30.10      1.18 o
  -5   4   6     20.09     17.85      0.83 o
  -4   4   6     55.75     51.02      1.25 o
  -3   4   6     32.11     31.70      0.82 o
  -2   4   6     21.63     22.13      0.82 o
  -1   4   6     30.90     31.55      0.79 o
   0   4   6     56.61     54.79      1.23 o
   1   4   6     43.55     45.01      0.97 o
   2   4   6     49.19     48.86      1.08 o
   3   4   6     16.78     17.03      0.99 o
   4   4   6     32.17     27.45      0.92 o
   5   4   6     31.37     31.62      0.85 o
  -6   5   6      0.00      3.21     30.04 <
  -5   5   6     35.66     36.04      1.08 o
  -4   5   6     17.77     17.82      0.88 o
  -3   5   6     24.95     24.83      0.84 o
  -2   5   6     31.79     32.33      0.83 o
  -1   5   6     16.23     15.31      0.77 o
   0   5   6     18.38     16.54      0.75 o
   1   5   6     32.54     30.28      0.90 o
   2   5   6     44.40     44.70      1.00 o
   3   5   6     32.42     33.07      0.81 o
   4   5   6      0.00      1.65     24.39 <
   5   5   6     24.36     25.08      0.71 o
  -6   6   6     26.87     25.75      0.91 o
  -5   6   6     21.65     19.82      1.10 o
  -4   6   6     22.34     20.77      1.01 o
  -3   6   6     34.51     31.75      0.92 o
  -2   6   6     14.65     13.96      1.03 o
  -1   6   6     19.17     19.73      0.70 o
   0   6   6     39.29     37.76      1.10 o
   1   6   6     60.84     55.55      1.35 o
   2   6   6     17.46     17.14      0.84 o
   3   6   6      9.42     10.27      1.03 o
   4   6   6     21.17     22.01      0.71 o
  -5   7   6     27.58     28.86      0.94 o
  -4   7   6     22.96     22.80      0.98 o
  -3   7   6     37.10     37.84      0.97 o
  -2   7   6      3.82      6.93      3.83 <
  -1   7   6     18.89     17.69      0.97 o
   0   7   6     21.33     19.33      0.84 o
   1   7   6     27.48     26.09      0.84 o
   2   7   6      6.69      7.46      1.50 <
   3   7   6     25.31     27.09      0.71 o
  -2   8   6     22.05     23.06      1.11 o
  -1   8   6     34.72     36.62      1.16 o
   0   8   6     15.96     15.33      1.19 o
   1   8   6      9.31      9.09      1.17 o
  -2  -8   7     37.11     43.03      0.87 o
  -1  -8   7      0.00      2.20     23.56 <
   0  -8   7     30.41     32.08      0.84 o
  -4  -7   7     33.74     32.55      1.17 o
  -2  -7   7      5.06      0.63      2.28 <
  -1  -7   7     14.25     14.67      0.89 o
   0  -7   7     22.08     22.84      0.88 o
   1  -7   7     22.18     23.31      0.84 o
   2  -7   7     31.70     33.82      0.97 o
  -5  -6   7     32.75     33.53      0.91 o
  -4  -6   7     32.91     32.28      1.26 o
  -3  -6   7     39.61     38.71      1.05 o
  -2  -6   7     39.62     38.66      0.98 o
  -1  -6   7     40.64     38.68      1.02 o
   0  -6   7     44.71     41.86      1.15 o
   1  -6   7     65.78     61.77      1.48 o
   2  -6   7     27.17     27.67      0.86 o
   3  -6   7     26.93     27.03      1.07 o
  -6  -5   7     16.66     16.98      0.77 o
  -5  -5   7     24.78     23.36      0.76 o
  -4  -5   7     65.54     61.99      1.41 o
  -3  -5   7     23.92     22.91      0.73 o
  -2  -5   7     14.09     15.11      0.75 o
  -1  -5   7      9.06      8.89      1.26 o
   0  -5   7     24.39     23.43      0.74 o
   1  -5   7     54.68     51.27      1.22 o
   2  -5   7     18.59     18.14      0.74 o
   3  -5   7      9.99      7.76      1.73 <
   4  -5   7     24.96     26.21      1.04 o
  -6  -4   7      5.84      6.47      2.03 <
  -5  -4   7     32.97     31.23      0.87 o
  -4  -4   7     49.06     48.37      1.12 o
  -3  -4   7     26.73     27.77      0.78 o
  -2  -4   7     74.13     69.75      1.54 o
  -1  -4   7     58.41     58.22      1.25 o
   0  -4   7     31.21     30.97      0.80 o
   1  -4   7     57.92     56.54      1.27 o
   2  -4   7     45.67     45.57      1.03 o
   3  -4   7     26.39     25.64      0.77 o
   4  -4   7     46.41     45.52      1.26 o
   5  -4   7     16.59     17.52      0.77 o
  -7  -3   7     11.88     10.10      1.45 o
  -6  -3   7     17.20     15.68      0.91 o
  -5  -3   7     38.38     37.86      0.94 o
  -4  -3   7     20.22     20.52      0.87 o
  -3  -3   7     67.26     65.46      1.47 o
  -2  -3   7     28.46     27.22      0.71 o
  -1  -3   7     11.38     11.79      0.68 o
   0  -3   7     16.70     17.03      0.62 o
   1  -3   7     38.48     37.40      0.92 o
   2  -3   7     23.41     24.78      0.67 o
   3  -3   7     31.80     30.67      0.79 o
   4  -3   7     28.69     27.14      0.87 o
   5  -3   7     43.02     43.91      1.16 o
  -7  -2   7     28.17     28.76      1.04 o
  -5  -2   7     59.46     57.98      1.48 o
  -4  -2   7     13.38     12.48      0.84 o
  -3  -2   7     68.53     70.24      1.43 o
  -2  -2   7     64.27     68.24      1.35 o
  -1  -2   7     68.70     70.04      1.42 o
   0  -2   7     39.16     41.44      0.95 o
   1  -2   7     50.67     52.74      1.07 o
   2  -2   7     65.36     65.81      1.35 o
   3  -2   7     43.52     45.20      0.96 o
   4  -2   7      8.75      8.26      1.49 <
   5  -2   7     27.08     26.89      0.86 o
  -7  -1   7      9.16      9.66      2.06 <
  -6  -1   7     25.33     25.15      1.08 o
  -5  -1   7     23.45     22.05      1.19 o
  -4  -1   7     16.55     16.76      0.72 o
  -3  -1   7      3.21      5.12      2.43 <
  -2  -1   7     55.61     62.07      1.18 o
  -1  -1   7     78.25     78.98      1.63 o
   0  -1   7     55.69     56.82      1.22 o
   1  -1   7     38.83     38.62      0.84 o
   2  -1   7     20.79     21.04      0.61 o
   3  -1   7     52.25     52.71      1.10 o
   4  -1   7     66.64     64.03      1.40 o
   5  -1   7     36.41     35.62      0.89 o
   6  -1   7     23.81     24.25      1.11 o
  -7   0   7     23.16     25.02      0.99 o
  -6   0   7     70.40     66.30      1.71 o
  -5   0   7     23.74     20.20      0.81 o
  -4   0   7     54.31     53.22      1.21 o
  -3   0   7     29.40     28.25      0.90 o
  -2   0   7     44.42     48.44      1.05 o
  -1   0   7     78.65     81.61      1.67 o
   0   0   7     53.00     47.42      1.13 o
   1   0   7     42.18     43.19      0.93 o
   2   0   7    104.42     98.23      2.17 o
   3   0   7     29.18     28.97      0.76 o
   4   0   7     72.91     68.55      1.57 o
   5   0   7     66.68     64.33      1.42 o
   6   0   7      5.05      6.95      3.75 <
  -7   1   7      7.80      9.55      1.72 <
  -6   1   7     25.41     25.13      1.24 o
  -5   1   7     23.80     21.96      1.01 o
  -4   1   7     17.80     17.79      0.73 o
  -3   1   7      4.76      3.66      2.02 <
  -2   1   7     56.77     62.93      1.26 o
  -1   1   7     77.48     76.92      1.64 o
   0   1   7     56.15     59.10      1.18 o
   1   1   7     40.74     40.03      0.90 o
   2   1   7     20.72     21.32      0.70 o
   3   1   7     50.20     49.35      1.12 o
   4   1   7     69.70     66.51      1.48 o
   5   1   7     36.84     36.12      0.89 o
  -7   2   7     28.81     28.53      1.16 o
  -6   2   7     16.85     15.64      0.89 o
  -5   2   7     60.74     54.93      1.36 o
  -4   2   7     12.42     12.53      0.85 o
  -3   2   7     70.29     72.54      1.51 o
  -2   2   7     64.43     68.31      1.37 o
  -1   2   7     72.35     76.18      1.51 o
   0   2   7     37.49     41.31      0.84 o
   1   2   7     47.34     47.63      1.04 o
   2   2   7     69.99     68.69      1.45 o
   3   2   7     50.94     50.58      1.14 o
   4   2   7     10.48     10.57      1.07 o
   5   2   7     29.16     30.61      0.82 o
  -7   3   7      9.88      9.84      1.88 <
  -6   3   7     14.94     15.44      0.97 o
  -5   3   7     39.72     37.97      1.03 o
  -4   3   7     20.35     20.65      0.75 o
  -3   3   7     64.60     65.27      1.38 o
  -2   3   7     29.42     27.95      1.21 o
  -1   3   7      8.38     10.53      1.25 o
   0   3   7     17.80     17.31      0.63 o
   1   3   7     38.23     38.06      0.88 o
   2   3   7     21.75     21.83      0.84 o
   3   3   7     36.18     33.99      0.97 o
   4   3   7     26.13     25.85      1.03 o
   5   3   7     45.36     44.14      1.12 o
  -7   4   7     13.62     14.93      1.30 o
  -6   4   7      1.45      4.78     13.28 <
  -5   4   7     31.40     29.16      0.90 o
  -4   4   7     48.02     48.31      1.09 o
  -3   4   7     31.14     31.34      0.81 o
  -2   4   7     76.29     72.19      1.69 o
  -1   4   7     57.88     57.30      1.29 o
   0   4   7     34.53     33.07      0.87 o
   1   4   7     56.94     57.08      1.24 o
   2   4   7     51.05     50.19      1.12 o
   3   4   7     26.99     26.29      0.88 o
   4   4   7     45.51     44.85      1.16 o
   5   4   7     19.38     19.07      0.82 o
  -6   5   7     15.10     16.57      1.24 o
  -5   5   7     23.21     23.95      0.84 o
  -4   5   7     64.49     61.50      1.41 o
  -3   5   7     24.64     24.06      0.87 o
  -2   5   7     16.75     14.33      1.20 o
  -1   5   7      9.98     10.68      1.27 o
   0   5   7     22.12     21.41      0.74 o
   1   5   7     54.60     50.44      1.24 o
   2   5   7     20.83     20.52      0.69 o
   3   5   7      8.60      9.62      1.17 o
   4   5   7     24.42     25.21      0.75 o
  -5   6   7     33.74     35.49      1.11 o
  -4   6   7     33.37     33.77      1.04 o
  -3   6   7     39.06     38.26      0.99 o
  -2   6   7     36.99     36.29      0.96 o
  -1   6   7     41.73     41.65      1.03 o
   0   6   7     45.79     42.98      1.10 o
   1   6   7     66.88     62.35      1.50 o
   2   6   7     26.26     25.16      0.81 o
   3   6   7     26.79     25.33      0.84 o
  -4   7   7     29.84     33.06      0.83 o
  -3   7   7     24.52     26.97      1.00 o
  -2   7   7      5.85      0.70      2.47 <
  -1   7   7     15.71     15.00      1.03 o
   0   7   7     20.47     21.61      0.92 o
   1   7   7     21.24     22.05      0.86 o
   2   7   7     33.43     33.82      0.90 o
  -1   8   7      0.00      1.15     30.62 <
  -4  -7   8      5.90     10.09      3.46 <
  -3  -7   8     11.73     13.23      1.62 o
  -2  -7   8     16.04     17.85      0.77 o
  -1  -7   8     17.52     17.07      0.85 o
   0  -7   8     18.92     20.15      0.81 o
   1  -7   8     37.22     39.99      0.95 o
  -5  -6   8     42.37     42.87      1.27 o
  -3  -6   8      9.24     10.05      1.43 o
  -2  -6   8     13.36     13.16      0.93 o
  -1  -6   8     64.45     61.39      1.41 o
   0  -6   8     30.61     31.11      1.26 o
   1  -6   8     24.95     26.17      0.94 o
   2  -6   8     26.78     26.15      0.83 o
   3  -6   8     21.79     24.39      0.95 o
  -6  -5   8     13.20     14.22      1.07 o
  -5  -5   8     22.12     23.23      0.85 o
  -4  -5   8     20.95     22.51      0.85 o
  -3  -5   8     16.05     16.34      0.75 o
  -2  -5   8     29.18     28.99      0.79 o
  -1  -5   8     17.77     16.46      0.83 o
   0  -5   8     25.70     25.22      0.95 o
   1  -5   8     44.01     41.81      1.04 o
   2  -5   8      4.65      5.38      2.41 <
   3  -5   8     28.93     29.50      1.11 o
  -6  -4   8     45.97     44.40      1.25 o
  -5  -4   8     37.85     37.96      1.02 o
  -4  -4   8     50.71     47.80      1.21 o
  -3  -4   8     15.32     15.43      0.74 o
  -2  -4   8     35.45     34.46      0.84 o
  -1  -4   8     66.65     64.65      1.44 o
   0  -4   8     34.37     35.36      0.87 o
   1  -4   8     29.58     28.41      0.85 o
   2  -4   8     24.15     25.94      0.77 o
   3  -4   8     33.89     33.44      0.96 o
   4  -4   8     33.27     34.76      0.89 o
  -7  -3   8     15.27     18.25      1.08 o
  -6  -3   8      6.80      9.18      2.38 <
  -5  -3   8     19.45     20.07      0.89 o
  -4  -3   8     16.87     16.38      0.90 o
  -3  -3   8     11.35     11.76      0.81 o
  -2  -3   8     41.97     40.78      0.94 o
  -1  -3   8     12.89     12.24      0.79 o
   0  -3   8     35.29     35.25      0.96 o
   1  -3   8     39.70     39.62      1.04 o
   2  -3   8    112.01    111.99      2.28 o
   3  -3   8     13.55     15.67      0.85 o
   4  -3   8     16.31     16.38      1.04 o
  -7  -2   8     28.97     31.11      1.02 o
  -6  -2   8     28.93     26.32      1.15 o
  -5  -2   8     36.98     32.15      1.20 o
  -4  -2   8     57.75     56.43      1.30 o
  -3  -2   8     61.79     60.38      1.36 o
  -2  -2   8     24.65     24.48      0.67 o
  -1  -2   8     41.26     42.11      0.95 o
   0  -2   8     98.74     97.58      2.05 o
   1  -2   8     23.44     23.14      0.75 o
   2  -2   8     71.00     70.37      1.48 o
   3  -2   8     48.46     48.89      1.04 o
   4  -2   8     50.63     51.36      1.16 o
   5  -2   8     29.09     29.21      0.92 o
  -7  -1   8      8.75     10.33      1.95 <
  -6  -1   8      5.97      4.21      2.81 <
  -4  -1   8     11.84     10.01      1.01 o
  -3  -1   8     11.97     13.17      0.81 o
  -2  -1   8     10.76     10.10      0.69 o
  -1  -1   8     76.47     73.47      1.61 o
   0  -1   8     33.99     32.47      0.83 o
   1  -1   8     13.19     10.97      0.64 o
   2  -1   8     66.23     62.55      1.37 o
   3  -1   8     96.78     93.60      1.97 o
   4  -1   8     20.45     20.10      0.68 o
   5  -1   8     16.76     16.18      1.01 o
  -7   0   8     35.64     33.13      1.12 o
  -6   0   8     12.46     13.34      1.60 o
  -5   0   8     47.20     44.33      1.12 o
  -4   0   8     48.59     44.33      1.23 o
  -3   0   8     38.14     39.07      1.01 o
  -2   0   8     70.15     74.23      1.48 o
  -1   0   8     82.59     82.32      1.76 o
   0   0   8     24.46     24.97      0.66 o
   1   0   8     66.04     63.07      1.39 o
   2   0   8     22.68     22.43      0.68 o
   3   0   8    119.05    114.15      2.42 o
   4   0   8     56.40     52.94      1.23 o
   5   0   8     12.47     15.50      0.84 o
  -7   1   8      7.30     10.02      1.81 <
  -6   1   8      1.79      4.69     11.07 <
  -5   1   8     24.26     23.93      0.83 o
  -4   1   8      9.01      9.05      1.12 o
  -3   1   8     13.67     13.44      0.91 o
  -2   1   8      9.35      9.18      0.88 o
  -1   1   8     74.96     72.81      1.57 o
   0   1   8     34.04     33.28      0.80 o
   1   1   8     12.84     10.90      0.72 o
   2   1   8     65.06     59.88      1.38 o
   3   1   8    100.59     94.73      2.06 o
   4   1   8     20.70     18.12      0.82 o
   5   1   8     16.16     16.40      0.79 o
  -7   2   8     32.08     32.35      1.14 o
  -6   2   8     28.47     26.25      0.91 o
  -5   2   8     34.64     34.03      1.17 o
  -4   2   8     52.98     53.68      1.17 o
  -3   2   8     61.59     61.59      1.37 o
  -2   2   8     18.73     19.28      0.78 o
  -1   2   8     39.68     40.03      0.97 o
   0   2   8     95.92     96.86      1.96 o
   1   2   8     28.74     27.87      0.75 o
   2   2   8     68.36     66.63      1.44 o
   3   2   8     48.68     45.33      1.21 o
   4   2   8     56.11     52.75      1.31 o
   5   2   8     27.97     27.96      0.85 o
  -7   3   8     14.25     18.24      1.30 o
  -6   3   8      7.51      8.56      1.65 <
  -5   3   8     19.30     20.08      0.83 o
  -4   3   8     15.59     15.12      0.80 o
  -3   3   8     11.15     10.36      1.15 o
  -2   3   8     42.55     39.81      1.17 o
  -1   3   8     13.86     14.30      1.28 o
   0   3   8     32.59     33.37      0.84 o
   1   3   8     37.48     37.00      0.90 o
   2   3   8    117.45    111.87      2.41 o
   3   3   8     16.78     17.15      0.89 o
   4   3   8     16.34     15.34      0.99 o
   5   3   8     19.57     19.59      0.79 o
  -6   4   8     45.57     44.90      1.08 o
  -5   4   8     34.72     35.36      0.94 o
  -4   4   8     48.58     48.67      1.16 o
  -3   4   8     15.91     16.01      0.98 o
  -2   4   8     35.25     35.27      1.12 o
  -1   4   8     61.41     60.81      1.45 o
   0   4   8     35.62     35.38      0.95 o
   1   4   8     27.25     26.15      0.78 o
   2   4   8     24.97     24.90      0.82 o
   3   4   8     33.32     32.11      0.92 o
   4   4   8     34.44     32.71      0.86 o
  -6   5   8     14.65     14.68      1.35 o
  -5   5   8     21.12     22.18      0.81 o
  -4   5   8     23.32     23.42      0.84 o
  -3   5   8     17.50     15.36      0.94 o
  -2   5   8     27.65     27.27      1.11 o
  -1   5   8     15.59     15.59      1.01 o
   0   5   8     27.76     27.35      0.87 o
   1   5   8     43.37     40.15      1.12 o
   2   5   8      6.11      3.70      1.90 <
   3   5   8     29.50     28.69      0.75 o
   4   5   8     23.89     24.91      0.92 o
  -5   6   8     37.11     44.29      1.29 o
  -4   6   8     12.83     14.21      1.24 o
  -3   6   8      8.65      7.99      1.75 <
  -2   6   8     16.17     16.17      0.95 o
  -1   6   8     61.55     60.62      1.36 o
   0   6   8     27.70     27.16      0.96 o
   1   6   8     27.79     28.09      0.84 o
   2   6   8     27.71     26.55      0.88 o
   3   6   8     22.01     23.20      0.76 o
  -3   7   8     11.94     14.23      1.94 o
  -2   7   8     15.08     16.98      0.95 o
  -1   7   8     16.40     15.73      1.33 o
   0   7   8     20.15     20.48      0.86 o
   1   7   8     40.52     42.01      1.00 o
   2   7   8     19.53     22.26      0.71 o
  -3  -7   9      6.16      9.20      3.08 <
  -2  -7   9     13.44     15.42      0.96 o
  -1  -7   9     15.29     15.46      0.83 o
   0  -7   9     44.09     47.64      1.05 o
   1  -7   9     31.44     36.30      1.04 o
  -3  -6   9     13.19     12.78      1.72 o
  -2  -6   9     25.26     24.88      0.81 o
  -1  -6   9     17.64     19.30      0.98 o
   0  -6   9     44.19     42.92      1.10 o
   1  -6   9     46.03     46.88      1.12 o
   2  -6   9     12.51     13.92      1.05 o
  -6  -5   9      8.57      6.89      1.52 <
  -5  -5   9      5.92      2.23      2.27 <
  -4  -5   9     41.85     43.22      1.02 o
  -3  -5   9     21.08     20.51      0.72 o
  -2  -5   9     31.72     33.15      0.82 o
  -1  -5   9     65.71     62.14      1.48 o
   0  -5   9     81.61     76.72      1.76 o
   1  -5   9     40.42     41.30      0.98 o
   2  -5   9     21.30     21.20      0.70 o
   3  -5   9     11.69     13.88      1.56 o
  -6  -4   9     11.15     11.13      1.31 o
  -5  -4   9     16.79     15.38      0.97 o
  -4  -4   9     23.52     24.80      0.87 o
  -3  -4   9     50.97     51.57      1.11 o
  -2  -4   9     28.27     28.37      0.76 o
  -1  -4   9     51.28     48.17      1.17 o
   0  -4   9     38.35     36.69      1.05 o
   1  -4   9    102.10     99.26      2.11 o
   2  -4   9     22.31     23.40      0.74 o
   3  -4   9     20.61     20.07      1.04 o
  -7  -3   9      8.72      7.91      2.05 <
  -6  -3   9     16.77     14.97      1.18 o
  -5  -3   9     41.67     39.07      1.23 o
  -4  -3   9     55.19     54.25      1.28 o
  -3  -3   9     24.12     24.01      0.71 o
  -2  -3   9     71.12     69.15      1.48 o
  -1  -3   9     40.37     37.47      1.01 o
   0  -3   9     19.69     17.37      0.92 o
   1  -3   9     54.86     51.55      1.29 o
   2  -3   9     28.43     29.48      0.82 o
   3  -3   9     23.58     24.87      1.22 o
   4  -3   9     15.20     16.41      1.02 o
  -7  -2   9     22.53     21.90      0.95 o
  -6  -2   9     17.08     15.15      1.24 o
  -5  -2   9     10.18      6.99      1.77 <
  -4  -2   9     41.46     41.53      1.26 o
  -3  -2   9     34.68     35.08      0.83 o
  -2  -2   9     14.06     12.80      0.74 o
  -1  -2   9     35.13     32.53      0.93 o
   0  -2   9     31.61     31.30      0.92 o
   1  -2   9     50.69     47.53      1.21 o
   2  -2   9     89.98     85.63      1.88 o
   3  -2   9     18.78     18.64      0.78 o
  -7  -1   9     18.70     19.39      1.11 o
  -6  -1   9     33.48     31.76      1.14 o
  -5  -1   9      0.00      6.20     29.66 <
  -4  -1   9     10.11      9.45      1.23 o
  -3  -1   9     24.74     25.74      1.00 o
  -2  -1   9     43.76     42.32      1.04 o
  -1  -1   9     25.26     24.48      0.82 o
   0  -1   9     47.50     45.48      1.13 o
   1  -1   9     32.05     30.58      0.85 o
   2  -1   9     15.03     15.78      0.80 o
   3  -1   9     37.99     36.78      0.88 o
   4  -1   9     27.02     28.21      0.85 o
  -7   0   9     12.34     10.52      1.80 o
  -6   0   9     38.16     37.00      1.52 o
  -5   0   9     10.49     10.29      1.46 o
  -4   0   9      6.88      7.52      2.23 <
  -3   0   9     49.93     49.65      1.21 o
  -2   0   9     35.45     35.59      0.90 o
  -1   0   9     15.83     15.07      0.73 o
   0   0   9     58.19     56.27      1.30 o
   1   0   9     16.45     14.83      0.78 o
   2   0   9     18.64     17.31      0.69 o
   3   0   9     80.94     72.98      1.71 o
   4   0   9      5.01      6.85      2.06 <
  -7   1   9     18.10     18.91      0.98 o
  -6   1   9     31.38     32.54      1.13 o
  -5   1   9      2.98      5.48      5.30 <
  -4   1   9     10.60      9.40      1.37 o
  -3   1   9     24.49     23.71      0.94 o
  -2   1   9     44.99     44.49      1.04 o
  -1   1   9     28.15     27.11      0.79 o
   0   1   9     47.60     46.29      1.09 o
   1   1   9     29.26     27.27      0.76 o
   2   1   9     19.03     19.26      0.84 o
   3   1   9     43.41     40.31      0.99 o
   4   1   9     28.24     25.88      0.88 o
   5   1   9      5.69      2.06      2.57 <
  -7   2   9     17.03     19.82      1.20 o
  -6   2   9     18.03     17.63      0.90 o
  -5   2   9      5.68      4.73      2.84 <
  -4   2   9     41.80     40.20      1.11 o
  -3   2   9     38.43     37.42      0.97 o
  -2   2   9     15.02     15.09      0.82 o
  -1   2   9     30.77     29.45      0.82 o
   0   2   9     32.76     30.85      0.86 o
   1   2   9     48.90     47.32      1.08 o
   2   2   9     92.44     88.69      1.95 o
   3   2   9     22.26     22.17      0.93 o
   4   2   9     53.54     51.55      1.24 o
  -6   3   9     14.51     15.31      0.93 o
  -5   3   9     38.49     40.11      1.42 o
  -4   3   9     55.20     52.80      1.31 o
  -3   3   9     27.05     25.75      0.98 o
  -2   3   9     72.98     71.19      1.66 o
  -1   3   9     38.56     37.98      1.15 o
   0   3   9     18.89     17.55      0.83 o
   1   3   9     55.14     53.27      1.20 o
   2   3   9     31.64     32.37      0.85 o
   3   3   9     25.45     24.05      0.90 o
   4   3   9     18.68     18.33      0.81 o
  -6   4   9      9.26      9.09      1.59 <
  -5   4   9     19.70     15.83      1.03 o
  -4   4   9     29.49     27.71      0.92 o
  -3   4   9     52.41     49.28      1.22 o
  -2   4   9     24.45     24.66      1.15 o
  -1   4   9     53.66     52.60      1.62 o
   0   4   9     39.79     37.15      1.01 o
   1   4   9    102.50     98.20      2.09 o
   2   4   9     28.40     27.13      0.76 o
   3   4   9     22.67     22.01      0.66 o
   4   4   9     25.83     26.39      0.82 o
  -5   5   9      4.83      1.52      3.47 <
  -4   5   9     43.88     43.77      1.06 o
  -3   5   9     21.65     20.64      0.86 o
  -2   5   9     34.99     33.88      0.96 o
  -1   5   9     66.34     62.36      1.54 o
   0   5   9     79.84     77.13      1.69 o
   1   5   9     44.04     43.73      1.06 o
   2   5   9     18.78     19.95      0.75 o
   3   5   9     14.99     14.49      0.80 o
  -4   6   9     17.61     19.68      0.95 o
  -3   6   9      9.41     11.16      1.34 o
  -2   6   9     28.43     25.06      0.83 o
  -1   6   9     18.56     22.69      1.20 o
   0   6   9     42.96     43.19      1.08 o
   1   6   9     47.28     45.67      1.14 o
   2   6   9     12.22     11.84      0.91 o
  -3   7   9     10.29      9.98      1.96 <
  -2   7   9     14.54     14.39      0.91 o
  -1   7   9     15.71     15.80      0.81 o
   0   7   9     44.62     47.65      1.23 o
   1   7   9     34.07     35.73      1.04 o
  -4  -6  10     23.09     24.54      1.10 o
  -3  -6  10     24.62     22.25      1.13 o
  -2  -6  10     20.51     21.69      1.00 o
  -1  -6  10     45.94     45.66      1.11 o
   0  -6  10     26.60     27.12      0.84 o
   1  -6  10     17.68     17.98      0.79 o
  -5  -5  10     14.80     15.88      0.95 o
  -4  -5  10     10.27      8.58      1.33 o
  -3  -5  10      6.91      7.86      1.57 <
  -2  -5  10     12.12     12.34      1.14 o
  -1  -5  10     24.11     23.41      0.92 o
   0  -5  10     47.27     45.21      1.15 o
   1  -5  10     35.20     33.30      0.97 o
   2  -5  10     21.27     22.49      0.80 o
  -6  -4  10     12.55     13.60      1.23 o
  -5  -4  10     27.46     29.92      0.83 o
  -4  -4  10     22.15     21.72      0.84 o
  -3  -4  10     12.95     12.17      0.83 o
  -2  -4  10     55.78     55.75      1.23 o
  -1  -4  10     76.82     73.02      1.67 o
   0  -4  10     30.22     26.78      1.15 o
   1  -4  10     31.16     29.70      0.96 o
   2  -4  10     39.62     42.11      1.02 o
  -6  -3  10     10.77      9.72      1.41 o
  -5  -3  10     24.12     23.26      1.06 o
  -4  -3  10     19.32     16.57      0.91 o
  -3  -3  10     23.93     26.78      0.72 o
  -2  -3  10     60.89     58.65      1.36 o
  -1  -3  10     30.69     32.40      1.31 o
   0  -3  10     48.49     46.05      1.19 o
   1  -3  10     44.23     45.77      1.42 o
   2  -3  10     25.99     25.57      0.90 o
  -7  -2  10     11.73     15.46      1.62 o
  -6  -2  10     27.95     27.03      1.02 o
  -5  -2  10     21.97     20.65      1.10 o
  -4  -2  10     34.39     33.31      1.10 o
  -3  -2  10     61.40     62.75      1.30 o
  -2  -2  10    106.37     99.00      2.21 o
  -1  -2  10     34.46     29.99      0.98 o
   0  -2  10     46.58     42.55      1.15 o
   1  -2  10     34.02     31.72      0.99 o
   2  -2  10     32.00     32.09      0.95 o
  -7  -1  10     21.07     23.40      1.05 o
  -6  -1  10     28.39     26.14      1.09 o
  -5  -1  10     10.39     10.38      1.72 o
  -4  -1  10     20.84     21.28      1.14 o
  -3  -1  10     81.76     81.89      1.73 o
  -2  -1  10     52.98     52.62      1.17 o
  -1  -1  10     39.46     38.62      0.98 o
   0  -1  10     41.76     37.80      1.07 o
   1  -1  10     41.65     39.84      1.09 o
   2  -1  10     48.63     47.54      1.12 o
  -7   0  10     22.63     23.90      0.99 o
  -6   0  10      9.61      6.93      1.89 <
  -5   0  10     18.54     19.18      1.15 o
  -4   0  10     21.07     23.13      1.09 o
  -3   0  10     86.22     88.02      1.79 o
  -2   0  10     17.72     18.50      0.83 o
  -1   0  10     63.67     59.46      1.44 o
   0   0  10     22.34     21.10      0.77 o
   1   0  10     51.26     46.09      1.23 o
   2   0  10     56.12     51.62      1.22 o
   3   0  10     13.32     15.11      1.08 o
   4   0  10      0.00      5.40     31.18 <
  -7   1  10     20.15     23.28      0.95 o
  -6   1  10     24.61     26.12      1.50 o
  -5   1  10      9.27      9.87      1.88 <
  -4   1  10     20.51     22.17      0.97 o
  -3   1  10     83.72     81.08      1.81 o
  -2   1  10     52.91     51.63      1.18 o
  -1   1  10     38.93     40.88      1.05 o
   0   1  10     36.00     34.89      0.92 o
   1   1  10     41.46     39.62      0.99 o
   2   1  10     47.30     44.95      1.06 o
   3   1  10     54.02     49.92      1.26 o
   4   1  10     28.11     26.94      0.83 o
  -6   2  10     26.94     27.73      0.96 o
  -5   2  10     18.58     18.17      1.02 o
  -4   2  10     31.47     30.88      0.91 o
  -3   2  10     67.47     66.49      1.52 o
  -2   2  10    105.26     99.50      2.17 o
  -1   2  10     33.33     30.53      1.02 o
   0   2  10     39.91     38.17      0.99 o
   1   2  10     34.75     33.17      0.86 o
   2   2  10     36.33     35.52      1.00 o
   3   2  10     25.69     25.45      0.90 o
   4   2  10     17.03     16.38      0.76 o
  -6   3  10      7.19      9.16      2.47 <
  -5   3  10     23.13     22.33      1.00 o
  -4   3  10     18.83     16.02      0.97 o
  -3   3  10     25.27     27.54      1.23 o
  -2   3  10     59.36     56.50      1.34 o
  -1   3  10     28.97     30.38      1.12 o
   0   3  10     46.83     47.45      1.18 o
   1   3  10     43.27     42.76      1.13 o
   2   3  10     24.03     24.00      0.88 o
   3   3  10      5.56      5.98      2.22 <
  -6   4  10     11.48     13.40      1.66 o
  -5   4  10     28.67     30.12      0.85 o
  -4   4  10     24.61     24.69      0.87 o
  -3   4  10     14.00     12.61      1.11 o
  -2   4  10     59.59     57.17      1.34 o
  -1   4  10     75.87     71.32      1.84 o
   0   4  10     32.07     30.31      1.05 o
   1   4  10     31.96     33.18      0.85 o
   2   4  10     39.46     40.56      1.01 o
   3   4  10     36.51     37.92      0.93 o
  -5   5  10     13.03     15.09      1.30 o
  -4   5  10      7.89      9.77      1.63 <
  -3   5  10      6.10      6.59      2.03 <
  -2   5  10     11.41     11.14      1.09 o
  -1   5  10     22.67     21.52      0.98 o
   0   5  10     45.68     45.09      1.16 o
   1   5  10     33.88     32.08      0.93 o
   2   5  10     20.81     22.27      0.74 o
  -4   6  10     24.84     26.04      0.82 o
  -3   6  10     23.36     22.02      0.86 o
  -2   6  10     19.75     19.78      0.74 o
  -1   6  10     46.29     46.03      1.37 o
   1   6  10     16.74     20.01      1.06 o
  -2  -6  11     31.16     33.02      0.83 o
  -1  -6  11     20.15     20.45      0.78 o
   0  -6  11     28.80     30.18      1.04 o
  -4  -5  11     18.98     22.39      0.97 o
  -2  -5  11     17.93     18.73      0.89 o
  -1  -5  11     19.17     20.01      0.87 o
   0  -5  11     18.82     22.89      1.28 o
   1  -5  11     22.93     24.27      0.79 o
  -5  -4  11     36.41     36.68      1.02 o
  -4  -4  11     28.12     31.39      0.85 o
  -3  -4  11     16.99     17.57      0.89 o
  -2  -4  11     20.63     20.48      1.34 o
  -1  -4  11     47.25     45.57      1.16 o
   0  -4  11     19.88     21.18      1.11 o
   1  -4  11     25.91     25.80      0.88 o
   2  -4  11      3.21      5.25      4.07 <
  -6  -3  11      0.00      0.69     27.25 <
  -5  -3  11      5.47      6.23      2.75 <
  -4  -3  11     39.65     37.98      1.12 o
  -3  -3  11      6.41      5.11      1.85 <
  -2  -3  11     39.82     38.90      1.06 o
  -1  -3  11     35.49     32.95      1.02 o
   0  -3  11     32.53     31.52      0.99 o
   1  -3  11     12.51     11.18      1.11 o
   2  -3  11     15.85     15.98      0.89 o
  -6  -2  11     29.34     29.29      0.99 o
  -5  -2  11     33.95     33.11      1.06 o
  -4  -2  11     57.33     54.86      1.38 o
  -3  -2  11     44.36     43.52      1.03 o
  -2  -2  11     22.56     21.41      0.90 o
  -1  -2  11     22.58     21.56      0.96 o
   0  -2  11     59.91     56.54      1.37 o
   1  -2  11     31.21     29.06      0.95 o
   2  -2  11      9.94      9.73      1.39 o
  -6  -1  11     14.06     16.59      1.30 o
  -5  -1  11     51.16     49.47      1.29 o
  -4  -1  11     38.38     39.13      0.99 o
  -3  -1  11     47.69     49.07      1.09 o
  -2  -1  11     39.85     37.43      1.06 o
  -1  -1  11     27.85     29.79      1.32 o
   0  -1  11      6.95     10.43      2.00 <
   1  -1  11     14.09     13.81      1.04 o
   2  -1  11     29.22     28.28      0.88 o
  -6   0  11      3.19      4.02      5.65 <
  -5   0  11     17.57     16.45      1.14 o
  -4   0  11     90.84     88.94      1.96 o
  -3   0  11     74.78     73.35      1.63 o
  -2   0  11     13.30     12.81      1.01 o
  -1   0  11      9.74     10.00      1.30 o
   0   0  11     45.06     42.14      1.15 o
   1   0  11     28.15     26.77      0.83 o
   2   0  11     60.53     57.24      1.32 o
  -6   1  11     16.09     15.83      2.02 o
  -5   1  11     50.51     50.25      1.19 o
  -4   1  11     38.82     37.96      1.03 o
  -3   1  11     50.06     49.91      1.12 o
  -2   1  11     39.78     39.11      0.98 o
  -1   1  11     27.68     28.28      0.96 o
   0   1  11      8.29      8.13      1.43 <
   1   1  11     16.80     16.98      0.90 o
   2   1  11     29.86     28.89      0.83 o
   3   1  11     41.80     39.40      1.22 o
  -6   2  11     28.79     28.05      0.90 o
  -5   2  11     33.32     31.71      1.01 o
  -4   2  11     58.86     55.53      1.37 o
  -3   2  11     43.21     40.91      1.14 o
  -2   2  11     18.21     17.80      0.81 o
  -1   2  11     23.56     22.74      0.82 o
   0   2  11     61.07     57.32      1.40 o
   1   2  11     25.70     25.75      0.79 o
   2   2  11      7.07      8.78      1.58 <
   3   2  11     49.63     46.96      1.31 o
  -6   3  11      0.00      1.39     30.12 <
  -5   3  11      9.81      7.08      1.44 o
  -4   3  11     41.93     38.63      1.06 o
  -3   3  11      2.70      6.15      5.02 <
  -2   3  11     42.33     40.11      1.07 o
  -1   3  11     37.29     32.76      1.39 o
   0   3  11     33.71     32.00      1.32 o
   1   3  11     11.78     11.19      1.18 o
   2   3  11     17.15     18.24      0.82 o
   3   3  11     21.90     23.67      0.74 o
  -5   4  11     38.61     36.03      1.05 o
  -4   4  11     29.52     28.66      0.88 o
  -3   4  11     23.94     20.62      0.89 o
  -2   4  11     17.91     17.23      0.91 o
  -1   4  11     45.99     45.03      1.20 o
   0   4  11     17.82     19.64      1.02 o
   1   4  11     19.59     22.35      0.82 o
   2   4  11      9.02      8.35      1.40 o
  -4   5  11     21.26     21.52      0.77 o
  -3   5  11      7.58      7.68      1.56 <
  -2   5  11     19.10     19.94      0.79 o
  -1   5  11     19.61     20.61      0.76 o
   0   5  11     19.55     21.30      1.16 o
   1   5  11     20.83     25.38      0.97 o
  -3   6  11      8.20      6.42      1.36 o
  -2   6  11     35.36     34.38      0.92 o
  -1   6  11     18.88     19.39      0.95 o
   0   6  11     26.85     27.19      0.91 o
  -2  -5  12     12.47     14.02      1.05 o
  -1  -5  12     24.28     23.42      0.80 o
   0  -5  12     17.08     17.89      0.76 o
  -4  -4  12     26.75     24.48      1.20 o
  -2  -4  12     29.80     31.04      0.91 o
  -1  -4  12     15.83     16.71      0.90 o
   0  -4  12     26.13     26.21      1.18 o
   1  -4  12     28.32     26.52      0.84 o
  -5  -3  12     22.26     24.67      0.93 o
  -4  -3  12     15.62     17.42      1.16 o
  -3  -3  12     16.34     18.83      1.50 o
  -2  -3  12     26.24     24.86      0.91 o
  -1  -3  12     14.61     15.19      1.00 o
   0  -3  12     29.18     29.90      1.23 o
   1  -3  12     21.83     22.59      0.85 o
   2  -3  12     20.06     22.40      0.76 o
  -6  -2  12     28.71     29.80      0.92 o
  -5  -2  12     33.09     35.79      1.02 o
  -4  -2  12      6.57     12.74      2.42 <
  -3  -2  12     25.49     24.15      0.88 o
  -2  -2  12     37.20     32.17      1.02 o
  -1  -2  12      6.44      5.56      2.03 <
   0  -2  12     16.94     17.12      0.94 o
   1  -2  12     34.22     35.75      0.97 o
   2  -2  12     26.31     28.20      0.81 o
  -6  -1  12     18.35     18.62      1.05 o
  -5  -1  12     32.98     30.16      1.06 o
  -4  -1  12     43.45     43.51      1.17 o
  -3  -1  12     82.24     82.67      1.71 o
  -2  -1  12     21.07     19.36      0.83 o
  -1  -1  12     11.00     10.33      1.24 o
   0  -1  12     42.29     40.36      1.09 o
   1  -1  12     35.56     34.02      1.00 o
   2  -1  12     27.38     27.19      0.84 o
  -6   0  12      9.13      6.84      1.65 <
  -5   0  12     14.10     13.04      1.27 o
  -4   0  12     48.65     49.97      1.21 o
  -3   0  12     17.77     19.00      0.78 o
  -2   0  12     38.12     36.52      0.99 o
  -1   0  12      9.54      3.75      1.42 o
   0   0  12     17.45     20.35      0.99 o
   1   0  12     31.99     31.19      0.96 o
   2   0  12     32.88     32.49      0.91 o
  -6   1  12     19.48     19.58      0.99 o
  -5   1  12     31.29     29.25      1.43 o
  -4   1  12     43.35     41.80      1.14 o
  -3   1  12     86.74     84.24      1.82 o
  -2   1  12     18.02     17.09      0.76 o
  -1   1  12      7.60      7.53      2.08 <
   0   1  12     40.41     39.58      1.06 o
   1   1  12     36.19     34.83      1.01 o
   2   1  12     27.84     28.29      1.16 o
  -5   2  12     38.34     38.05      1.04 o
  -4   2  12     13.40     15.74      1.16 o
  -3   2  12     28.04     26.78      0.92 o
  -2   2  12     29.47     29.56      0.91 o
  -1   2  12      7.93      5.48      1.44 <
   0   2  12     19.14     20.56      1.29 o
   1   2  12     38.19     38.37      1.02 o
   2   2  12     27.62     27.95      0.84 o
  -5   3  12     23.21     23.76      0.82 o
  -4   3  12     15.18     17.15      0.94 o
  -3   3  12     17.66     17.75      0.90 o
  -2   3  12     27.57     26.65      0.87 o
  -1   3  12     11.31     13.35      1.21 o
   0   3  12     28.64     30.39      0.86 o
   2   3  12     21.89     22.35      0.91 o
  -5   4  12     11.00     12.11      2.29 <
  -4   4  12     28.32     25.87      0.83 o
  -3   4  12     14.07     14.10      0.92 o
  -2   4  12     32.84     32.73      0.89 o
  -1   4  12     17.78     19.56      0.83 o
   0   4  12     24.38     25.52      0.81 o
  -3   5  12      3.78      8.30      3.00 <
  -2   5  12     10.80     12.37      1.02 o
  -1   5  12     23.76     25.17      0.68 o
   0   5  12     17.95     19.60      0.83 o
  -2  -4  13     31.43     33.71      0.87 o
  -1  -4  13     10.94     12.99      1.07 o
   0  -4  13      5.15      7.49      2.04 <
  -2  -3  13     46.76     47.76      1.12 o
  -1  -3  13     26.07     26.24      1.12 o
   0  -3  13      8.46      8.00      1.38 o
   1  -3  13      7.58      5.97      1.56 <
  -5  -2  13     36.73     40.50      0.96 o
  -4  -2  13     13.06     16.59      1.21 o
  -2  -2  13     20.62     21.52      0.90 o
  -1  -2  13     55.02     53.68      1.27 o
   0  -2  13     19.59     20.51      0.84 o
   1  -2  13     25.59     26.10      1.16 o
  -5  -1  13     23.45     24.59      0.81 o
  -4  -1  13     14.36     13.23      1.10 o
  -3  -1  13     21.39     24.11      1.43 o
  -2  -1  13     34.72     34.72      1.14 o
  -1  -1  13     19.05     19.08      0.93 o
   0  -1  13      8.56      9.61      1.39 o
   1  -1  13     22.38     21.12      0.80 o
  -5   0  13     27.15     28.47      0.92 o
  -4   0  13     51.85     52.34      1.24 o
  -3   0  13      7.24      5.15      2.49 <
  -2   0  13     15.32     14.89      0.94 o
  -1   0  13     37.28     33.54      1.01 o
   0   0  13     74.78     74.01      1.62 o
   1   0  13      4.49      2.17      2.66 <
  -5   1  13     23.91     24.72      0.72 o
  -4   1  13     12.68     13.02      1.14 o
  -3   1  13     21.28     24.94      0.87 o
  -2   1  13     33.38     33.50      0.90 o
  -1   1  13     20.03     19.96      0.81 o
   0   1  13      1.64      7.55      7.46 <
   1   1  13     23.20     22.70      1.13 o
  -5   2  13     38.17     38.54      0.95 o
  -4   2  13     15.73     16.32      0.92 o
  -3   2  13     37.66     38.47      1.03 o
  -2   2  13     17.31     18.63      0.79 o
  -1   2  13     56.59     52.16      1.48 o
   0   2  13     20.89     22.46      1.15 o
   1   2  13     24.93     25.20      1.12 o
  -4   3  13      8.35      6.95      1.48 <
  -3   3  13     10.93     12.84      1.18 o
  -2   3  13     46.59     48.33      1.12 o
  -1   3  13     25.09     25.36      0.81 o
   0   3  13     10.75      8.23      1.98 <
   1   3  13      5.51      7.43      3.16 <
  -3   4  13      0.00      1.60     23.72 <
  -2   4  13     32.71     33.04      0.89 o
  -1   4  13     10.31     11.81      1.14 o
  -1  -3  14     15.95     18.90      1.16 o
  -2  -2  14     10.36      7.90      1.27 o
  -1  -2  14     28.36     28.05      0.84 o
   0  -2  14     13.60     13.92      0.84 o
  -4  -1  14     12.33     12.66      1.99 o
  -3  -1  14     14.32     18.03      1.83 o
  -2  -1  14      6.10      4.98      2.17 <
  -1  -1  14     13.62     13.97      0.94 o
   0  -1  14     23.72     23.11      0.77 o
  -4   0  14     38.10     39.45      1.26 o
  -3   0  14     13.91     12.64      1.83 o
  -2   0  14      5.90      7.52      2.28 <
  -1   0  14     15.02     11.61      0.89 o
   0   0  14     24.88     24.14      0.81 o
  -4   1  14     11.51     14.41      1.90 o
  -3   1  14     14.86     17.27      1.65 o
  -2   1  14      8.65      6.72      1.89 <
  -1   1  14     11.77     11.37      1.08 o
   0   1  14     25.11     24.13      1.08 o
  -4   2  14     10.97     10.90      1.84 o
  -3   2  14     27.73     30.09      1.15 o
  -2   2  14      5.87      8.21      2.51 <
   0   2  14     12.34     12.02      1.35 o
  -2   3  14      1.64      2.70     11.38 <
  -1   3  14     16.02     17.04      1.08 o
